# Supplementary material for: Single-cell sequencing of neonatal uterus reveals an Misr2+ endometrial progenitor indispensable for fertility
Source: eLife. 2019 Jun 24;8:e46349. doi: 10.7554/eLife.46349 (PMC6650247; doi:10.7554/eLife.46349)
Supplement: Figure 3—source data 1. [file elife-46349-fig3-data1.csv]

	p_val	avg_logFC	pct.1	pct.2	p_val_adj	cluster	gene
Mt.nd3	0	0.909620295	0.796	0.836	0	0	Mt.nd3
Mt.cyb	0	0.780096868	0.996	0.999	0	0	Mt.cyb
Mt.nd1	0	0.777889726	0.982	0.991	0	0	Mt.nd1
Mt.cox3	0	0.767821966	1	0.999	0	0	Mt.cox3
Mt.nd2	0	0.75097027	0.979	0.988	0	0	Mt.nd2
Mt.co1	0	0.739743043	0.999	0.999	0	0	Mt.co1
Mt.nd4	0	0.710508701	0.998	0.999	0	0	Mt.nd4
Mt.atp6	0	0.688721607	1	1	0	0	Mt.atp6
Mt.co2	0	0.66478504	0.993	0.997	0	0	Mt.co2
Rn60_1_2212.4	0	-0.414967715	0.419	0.873	0	0	Rn60_1_2212.4
Srsf2	2.33E-276	-0.382690601	0.208	0.613	5.17E-272	0	Srsf2
Srsf3	3.87E-276	-0.323562773	0.201	0.588	8.60E-272	0	Srsf3
Itm2b	1.72E-267	-0.354110463	0.332	0.74	3.83E-263	0	Itm2b
Ddx5	2.28E-266	-0.368106046	0.26	0.658	5.07E-262	0	Ddx5
Cfl1	2.45E-263	-0.262351476	0.312	0.692	5.44E-259	0	Cfl1
Cox4i1	4.57E-255	-0.250703982	0.185	0.532	1.01E-250	0	Cox4i1
Hnrnpf	1.54E-252	-0.300987144	0.185	0.537	3.42E-248	0	Hnrnpf
AABR07068705.1	4.64E-252	-0.512309304	0.278	0.671	1.03E-247	0	AABR07068705.1
Mt.nd5	4.15E-246	0.643194537	0.658	0.749	9.22E-242	0	Mt.nd5
Pfn1	7.65E-246	-0.298971608	0.212	0.578	1.70E-241	0	Pfn1
Marcksl1	1.85E-239	-0.276141967	0.233	0.578	4.11E-235	0	Marcksl1
Sep15	1.87E-238	-0.325240836	0.173	0.527	4.16E-234	0	Sep15
LOC498555	1.89E-238	0.251669995	0.207	0.382	4.19E-234	0	LOC498555
Slc38a2	5.46E-236	-0.447606073	0.178	0.557	1.21E-231	0	Slc38a2
Hspa5	1.95E-232	-0.338654392	0.172	0.521	4.33E-228	0	Hspa5
Cd81	9.94E-229	-0.378081191	0.14	0.477	2.21E-224	0	Cd81
Rac1	2.85E-224	-0.261363309	0.138	0.45	6.33E-220	0	Rac1
AY172581.24	7.15E-223	0.579848483	0.93	0.97	1.59E-218	0	AY172581.24
Eef1b2	7.45E-222	-0.252113669	0.305	0.663	1.65E-217	0	Eef1b2
AY172581.9	1.72E-221	0.471038178	0.769	0.888	3.83E-217	0	AY172581.9
Zfp36l1	2.01E-217	-0.341524567	0.362	0.728	4.46E-213	0	Zfp36l1
Ddx3x	3.27E-212	-0.269765433	0.145	0.447	7.26E-208	0	Ddx3x
Gng5	1.02E-206	-0.257250326	0.105	0.37	2.27E-202	0	Gng5
Serpinh1	2.48E-205	-0.283832459	0.448	0.795	5.51E-201	0	Serpinh1
Bsg	1.43E-200	-0.372053445	0.176	0.493	3.16E-196	0	Bsg
Id3	1.26E-199	-0.351093287	0.337	0.693	2.79E-195	0	Id3
Ndufa4	1.10E-198	-0.270939437	0.135	0.431	2.45E-194	0	Ndufa4
Rhob	1.89E-198	-0.540627945	0.111	0.431	4.20E-194	0	Rhob
Arpc2	1.34E-196	-0.295446041	0.122	0.4	2.97E-192	0	Arpc2
Calm2	1.46E-194	-0.26883903	0.397	0.737	3.23E-190	0	Calm2
H3f3b	1.20E-191	-0.258811979	0.516	0.851	2.66E-187	0	H3f3b
Id1	4.03E-189	-0.362644696	0.221	0.551	8.96E-185	0	Id1
Cst3	1.85E-188	-0.427200974	0.159	0.475	4.10E-184	0	Cst3
Jun	1.97E-185	-0.464519125	0.28	0.631	4.38E-181	0	Jun
B2m	2.34E-185	-0.405400293	0.135	0.432	5.20E-181	0	B2m
Rplp0	1.23E-181	0.390267582	0.768	0.891	2.73E-177	0	Rplp0
Gata2	1.02E-180	-0.253077262	0.137	0.41	2.26E-176	0	Gata2
Son	1.09E-180	-0.267719461	0.127	0.403	2.42E-176	0	Son
Eif3f	1.66E-180	0.294496949	0.159	0.294	3.68E-176	0	Eif3f
Snrpf	4.20E-179	-0.422231703	0.111	0.406	9.33E-175	0	Snrpf
Cltc	1.24E-178	-0.299145671	0.099	0.354	2.75E-174	0	Cltc
Ldha	1.79E-178	-0.325246932	0.127	0.404	3.98E-174	0	Ldha
Zmiz1	1.29E-177	-0.277304236	0.131	0.407	2.86E-173	0	Zmiz1
Ran	1.43E-177	-0.265346825	0.207	0.514	3.18E-173	0	Ran
Nfkbia	2.21E-177	-0.393767863	0.144	0.443	4.91E-173	0	Nfkbia
Ndfip1	1.67E-176	-0.269105055	0.086	0.333	3.71E-172	0	Ndfip1
Smarce1	2.06E-175	-0.279195796	0.104	0.363	4.58E-171	0	Smarce1
AABR07019088.1	1.17E-173	-0.316836173	0.138	0.402	2.60E-169	0	AABR07019088.1
Atp1b3	1.43E-172	-0.279413468	0.138	0.409	3.18E-168	0	Atp1b3
Tram1	2.13E-172	-0.3373587	0.101	0.36	4.74E-168	0	Tram1
Arf5	3.20E-172	-0.269876486	0.099	0.339	7.11E-168	0	Arf5
Rtn4	3.27E-169	-0.254974491	0.085	0.314	7.26E-165	0	Rtn4
Hes1	5.98E-162	-0.427745298	0.138	0.424	1.33E-157	0	Hes1
LOC100363469	8.26E-162	-0.275289037	0.202	0.47	1.83E-157	0	LOC100363469
Junb	3.97E-161	-0.489218481	0.13	0.419	8.81E-157	0	Junb
Srsf7	3.13E-158	-0.295083168	0.057	0.264	6.94E-154	0	Srsf7
Ctsb	8.48E-158	-0.30941619	0.141	0.394	1.88E-153	0	Ctsb
Spcs2	4.59E-157	-0.250551489	0.098	0.333	1.02E-152	0	Spcs2
Rsrp1	5.09E-157	-0.336002048	0.082	0.328	1.13E-152	0	Rsrp1
Btg2	1.51E-155	-0.624191068	0.122	0.417	3.36E-151	0	Btg2
Dnaja1	5.78E-153	-0.315839112	0.097	0.339	1.28E-148	0	Dnaja1
Minos1	2.31E-150	-0.250486327	0.066	0.267	5.13E-146	0	Minos1
Cd164	1.98E-149	-0.266113533	0.088	0.314	4.39E-145	0	Cd164
Nr4a1	2.56E-149	-0.311152288	0.205	0.474	5.69E-145	0	Nr4a1
Nfat5	3.98E-149	-0.262197873	0.062	0.269	8.84E-145	0	Nfat5
Zfp791	4.17E-149	-0.356309208	0.091	0.327	9.26E-145	0	Zfp791
Grn	4.76E-149	-0.297783577	0.09	0.314	1.06E-144	0	Grn
Prdx6	5.96E-148	-0.305503809	0.079	0.294	1.32E-143	0	Prdx6
Cdh11	4.18E-147	-0.333225952	0.232	0.519	9.29E-143	0	Cdh11
Ppic	4.15E-146	-0.260050155	0.128	0.365	9.21E-142	0	Ppic
Ppp1r15a	6.18E-145	-0.250275121	0.085	0.296	1.37E-140	0	Ppp1r15a
Tagln2	6.53E-144	-0.302886113	0.094	0.315	1.45E-139	0	Tagln2
LOC100909712	2.76E-143	-0.33063346	0.078	0.298	6.12E-139	0	LOC100909712
Atp1a1	1.11E-142	-0.343718641	0.059	0.268	2.46E-138	0	Atp1a1
Igf2r	2.67E-140	-0.250328089	0.162	0.411	5.94E-136	0	Igf2r
Trub1	5.61E-139	0.347912027	0.132	0.21	1.25E-134	0	Trub1
Col18a1	2.31E-138	-0.408441088	0.113	0.354	5.12E-134	0	Col18a1
Tjp1	5.19E-138	-0.376318306	0.07	0.284	1.15E-133	0	Tjp1
Lrp1	9.71E-138	-0.252798704	0.1	0.307	2.16E-133	0	Lrp1
S100a10	2.08E-137	-0.344178198	0.073	0.286	4.62E-133	0	S100a10
Sec11a	3.06E-137	-0.296451417	0.065	0.268	6.80E-133	0	Sec11a
Fn1	1.79E-135	-0.318234971	0.395	0.686	3.98E-131	0	Fn1
Sptan1	6.75E-135	-0.299087075	0.065	0.261	1.50E-130	0	Sptan1
Col4a5	8.54E-135	-0.27892562	0.113	0.336	1.90E-130	0	Col4a5
Col6a3	2.04E-134	-0.273942707	0.274	0.547	4.52E-130	0	Col6a3
Vcan	1.14E-133	-0.471267814	0.309	0.607	2.54E-129	0	Vcan
Amotl2	2.52E-133	-0.426872674	0.06	0.274	5.60E-129	0	Amotl2
Sat1	7.21E-133	-0.4003214	0.124	0.37	1.60E-128	0	Sat1
Pam	7.56E-133	-0.413940999	0.091	0.323	1.68E-128	0	Pam
Ssb	8.24E-133	-0.288171665	0.067	0.261	1.83E-128	0	Ssb
Ube2k	8.97E-133	-0.289515703	0.064	0.262	1.99E-128	0	Ube2k
Zfp36	7.48E-132	-0.641027528	0.081	0.329	1.66E-127	0	Zfp36
Dusp1	8.01E-132	-0.69548898	0.128	0.4	1.78E-127	0	Dusp1
Pdgfra	1.58E-131	-0.405444	0.146	0.404	3.50E-127	0	Pdgfra
Ier3	3.26E-131	-0.349941011	0.158	0.416	7.24E-127	0	Ier3
Ankrd11	5.09E-130	-0.316246564	0.061	0.255	1.13E-125	0	Ankrd11
Klf3	5.41E-130	-0.302023373	0.056	0.24	1.20E-125	0	Klf3
Nucb1	8.99E-130	-0.253770473	0.064	0.244	2.00E-125	0	Nucb1
Anxa1	1.76E-129	-0.541069589	0.07	0.294	3.90E-125	0	Anxa1
Srrm1	6.38E-129	-0.258175928	0.064	0.246	1.42E-124	0	Srrm1
Arpc1a	5.35E-127	-0.277329712	0.058	0.236	1.19E-122	0	Arpc1a
Rab5c	1.02E-126	-0.290221111	0.051	0.233	2.26E-122	0	Rab5c
Vegfa	2.48E-126	-0.32971453	0.091	0.297	5.52E-122	0	Vegfa
Tecr	3.51E-126	-0.301462462	0.044	0.218	7.80E-122	0	Tecr
Anxa2	3.04E-125	-0.322795711	0.075	0.275	6.75E-121	0	Anxa2
Egr1	5.44E-125	-0.351351757	0.246	0.51	1.21E-120	0	Egr1
Nudt4	6.12E-125	-0.266341496	0.085	0.284	1.36E-120	0	Nudt4
Ttyh3	1.26E-124	-0.268100625	0.069	0.261	2.81E-120	0	Ttyh3
Emp1	2.33E-124	-0.327105414	0.062	0.249	5.18E-120	0	Emp1
Impad1	1.70E-123	-0.3167179	0.068	0.259	3.78E-119	0	Impad1
Cab39	1.17E-122	-0.405935135	0.058	0.263	2.60E-118	0	Cab39
Papss1	1.22E-122	-0.275649007	0.062	0.244	2.71E-118	0	Papss1
Dag1	4.50E-122	-0.305491135	0.07	0.255	9.99E-118	0	Dag1
Akr1b1	1.14E-121	-0.300111576	0.088	0.282	2.52E-117	0	Akr1b1
Csnk1d	1.28E-121	-0.269953738	0.057	0.24	2.85E-117	0	Csnk1d
Axin2	1.98E-121	-0.437179618	0.075	0.29	4.39E-117	0	Axin2
Gadd45g	3.55E-121	-0.426232741	0.064	0.266	7.88E-117	0	Gadd45g
Ube2s	4.38E-121	-0.323010269	0.059	0.246	9.73E-117	0	Ube2s
LOC100362738	5.64E-121	-0.328942435	0.04	0.21	1.25E-116	0	LOC100362738
Ybx3	9.35E-121	-0.339103354	0.093	0.291	2.08E-116	0	Ybx3
Atp2a2	2.65E-120	-0.29678787	0.068	0.259	5.89E-116	0	Atp2a2
Fosb	5.69E-120	-0.395700033	0.088	0.305	1.26E-115	0	Fosb
Cebpb	1.38E-119	-0.496123284	0.041	0.231	3.06E-115	0	Cebpb
Gpx1	1.20E-118	-0.41568901	0.086	0.297	2.66E-114	0	Gpx1
Atp2b1	3.09E-118	-0.413123818	0.054	0.246	6.86E-114	0	Atp2b1
Apcdd1	3.18E-117	-0.311013775	0.281	0.538	7.05E-113	0	Apcdd1
Arpc1b	3.21E-117	-0.303223317	0.075	0.262	7.12E-113	0	Arpc1b
Mt.atp8	8.42E-117	0.278723613	0.124	0.21	1.87E-112	0	Mt.atp8
Ifrd1	7.79E-116	-0.306658535	0.054	0.225	1.73E-111	0	Ifrd1
Lpar1	4.17E-115	-0.342321643	0.077	0.281	9.25E-111	0	Lpar1
Ctsl	7.27E-115	-0.357612213	0.072	0.264	1.61E-110	0	Ctsl
Ing1	3.23E-114	-0.276717627	0.066	0.25	7.17E-110	0	Ing1
Snrnp70	4.55E-114	-0.276864716	0.088	0.279	1.01E-109	0	Snrnp70
Klf4	5.56E-114	-0.515761331	0.08	0.294	1.24E-109	0	Klf4
Wsb1	1.16E-112	-0.341806136	0.056	0.234	2.57E-108	0	Wsb1
LOC100359583	2.08E-112	-0.253009981	0.681	0.908	4.61E-108	0	LOC100359583
Ogt	3.14E-111	-0.267605808	0.047	0.21	6.97E-107	0	Ogt
Cyr61	3.88E-111	-0.749610106	0.093	0.311	8.61E-107	0	Cyr61
AABR07025316.1	7.18E-111	-0.330820943	0.088	0.273	1.59E-106	0	AABR07025316.1
Rbm39	1.00E-110	-0.29725205	0.075	0.264	2.23E-106	0	Rbm39
Azin1	5.83E-110	-0.285538777	0.056	0.226	1.29E-105	0	Azin1
Kdm5a	9.83E-110	-0.278505934	0.043	0.192	2.18E-105	0	Kdm5a
Wnt4	1.80E-109	-0.280600168	0.091	0.279	4.00E-105	0	Wnt4
Tra2a	4.45E-109	-0.366370329	0.041	0.209	9.89E-105	0	Tra2a
Clk1	6.50E-109	-0.299586133	0.043	0.199	1.44E-104	0	Clk1
Spint2	1.02E-108	-0.285385539	0.08	0.259	2.26E-104	0	Spint2
Mfge8	2.78E-108	-0.323327065	0.062	0.239	6.16E-104	0	Mfge8
Plpp3	2.97E-108	-0.4079239	0.085	0.285	6.59E-104	0	Plpp3
Stmn1	2.49E-107	-0.306276354	0.159	0.372	5.52E-103	0	Stmn1
Rn50_X_0752.3	9.80E-107	-0.428262017	0.055	0.239	2.18E-102	0	Rn50_X_0752.3
Tnfrsf21	1.53E-106	-0.339039965	0.081	0.266	3.40E-102	0	Tnfrsf21
Wls	2.24E-106	-0.482743491	0.035	0.206	4.97E-102	0	Wls
Myadm	3.13E-106	-0.381112244	0.052	0.23	6.94E-102	0	Myadm
Dpt	1.55E-105	-0.289318129	0.144	0.357	3.44E-101	0	Dpt
Rsrc2	4.81E-104	-0.331138679	0.064	0.247	1.07E-99	0	Rsrc2
Tpt1	6.05E-104	-0.259042631	0.883	0.971	1.34E-99	0	Tpt1
Taf1d	2.14E-103	-0.348959753	0.065	0.243	4.74E-99	0	Taf1d
Plp2	5.40E-103	-0.275923479	0.04	0.187	1.20E-98	0	Plp2
Hmgb2	8.82E-103	-0.355553409	0.187	0.393	1.96E-98	0	Hmgb2
Ncbp2	4.34E-102	-0.25773902	0.041	0.187	9.63E-98	0	Ncbp2
Myl9	3.00E-101	0.362528651	0.196	0.271	6.66E-97	0	Myl9
Ptprf	6.91E-101	-0.280117961	0.054	0.215	1.53E-96	0	Ptprf
Plat	3.98E-100	-0.437677747	0.046	0.213	8.85E-96	0	Plat
Rtn3	8.64E-100	-0.256575739	0.052	0.208	1.92E-95	0	Rtn3
Rnd3	1.01E-99	-0.287344219	0.078	0.26	2.23E-95	0	Rnd3
Mtx2	1.99E-99	-0.294820338	0.043	0.195	4.42E-95	0	Mtx2
Crip2	3.04E-99	-0.326335093	0.059	0.23	6.75E-95	0	Crip2
LOC103690317	1.02E-97	-0.337707756	0.036	0.189	2.26E-93	0	LOC103690317
Cpe	2.68E-95	-0.279755313	0.104	0.279	5.95E-91	0	Cpe
Ucp2	7.59E-95	-0.35016426	0.042	0.197	1.69E-90	0	Ucp2
Igfbp3	7.61E-94	-0.353765706	0.098	0.271	1.69E-89	0	Igfbp3
Frmd6	1.59E-93	-0.270580036	0.054	0.2	3.54E-89	0	Frmd6
Card6	2.71E-93	-0.275169198	0.042	0.183	6.02E-89	0	Card6
Reep3	3.86E-93	-0.358103858	0.039	0.188	8.57E-89	0	Reep3
Pdia4	5.36E-93	-0.348563364	0.041	0.192	1.19E-88	0	Pdia4
Aldh2	1.89E-92	-0.263078779	0.081	0.234	4.21E-88	0	Aldh2
Gpbp1	2.27E-92	-0.30919743	0.037	0.18	5.04E-88	0	Gpbp1
Pik3c2a	2.99E-91	-0.397655525	0.037	0.192	6.64E-87	0	Pik3c2a
Naa15	2.07E-90	-0.262820256	0.035	0.167	4.60E-86	0	Naa15
Smarcd2	5.76E-90	-0.251698048	0.035	0.166	1.28E-85	0	Smarcd2
Cd9	8.19E-90	-0.39911532	0.04	0.195	1.82E-85	0	Cd9
Tpbg	1.37E-89	-0.353802517	0.054	0.211	3.05E-85	0	Tpbg
Rnaset2	1.74E-89	-0.427045061	0.036	0.19	3.87E-85	0	Rnaset2
Spry2	2.19E-89	-0.281937805	0.044	0.183	4.86E-85	0	Spry2
Bambi	6.27E-89	-0.402175682	0.035	0.189	1.39E-84	0	Bambi
Peli1	8.88E-88	-0.26321854	0.046	0.182	1.97E-83	0	Peli1
Slc3a2	1.01E-87	-0.408196229	0.038	0.189	2.24E-83	0	Slc3a2
Id2	1.21E-87	-0.39236854	0.038	0.185	2.68E-83	0	Id2
Fgfr2	2.28E-87	-0.292549226	0.06	0.212	5.06E-83	0	Fgfr2
Ptpn13	9.60E-87	-0.277937733	0.051	0.193	2.13E-82	0	Ptpn13
Itm2a	2.09E-86	-0.328043857	0.169	0.34	4.64E-82	0	Itm2a
Shisa5	3.36E-86	-0.285528812	0.041	0.174	7.47E-82	0	Shisa5
Aplp2	3.41E-86	-0.25888822	0.037	0.163	7.57E-82	0	Aplp2
Fat1	5.37E-86	-0.27505597	0.049	0.188	1.19E-81	0	Fat1
Postn	1.67E-85	-0.33561831	0.343	0.508	3.71E-81	0	Postn
Adamts7	1.75E-85	-0.324089751	0.046	0.184	3.88E-81	0	Adamts7
Sdc4	2.55E-85	-0.430555524	0.052	0.21	5.66E-81	0	Sdc4
Gstm7	7.47E-85	-0.272253116	0.048	0.18	1.66E-80	0	Gstm7
Crip1	1.90E-83	-0.428814301	0.056	0.214	4.22E-79	0	Crip1
Sft2d1	2.52E-83	-0.345606525	0.034	0.171	5.60E-79	0	Sft2d1
Mylk	1.45E-82	0.36315663	0.23	0.302	3.22E-78	0	Mylk
Eln	1.47E-82	-0.531379604	0.113	0.275	3.25E-78	0	Eln
Tob1	1.60E-82	-0.358688267	0.036	0.174	3.56E-78	0	Tob1
Errfi1	2.90E-82	-0.334687205	0.035	0.171	6.44E-78	0	Errfi1
Ints6	3.74E-82	-0.312954749	0.038	0.175	8.30E-78	0	Ints6
Derl1	4.48E-82	-0.348330952	0.029	0.161	9.96E-78	0	Derl1
Herpud1	7.99E-82	-0.478998827	0.034	0.184	1.77E-77	0	Herpud1
Elk3	1.35E-81	-0.253825891	0.038	0.163	3.00E-77	0	Elk3
Cdkn1b	2.37E-81	-0.348883118	0.037	0.172	5.26E-77	0	Cdkn1b
Kdm5b	3.58E-81	-0.29081826	0.039	0.17	7.95E-77	0	Kdm5b
Crem	3.89E-81	-0.287001553	0.056	0.196	8.63E-77	0	Crem
Plk2	4.07E-81	-0.374273478	0.037	0.172	9.04E-77	0	Plk2
Pxn	4.64E-81	-0.370865817	0.03	0.162	1.03E-76	0	Pxn
Zfp131	4.74E-81	-0.352008874	0.025	0.152	1.05E-76	0	Zfp131
Man2a1	5.73E-81	-0.270674757	0.035	0.162	1.27E-76	0	Man2a1
Ccdc80	6.46E-81	-0.377289144	0.068	0.221	1.43E-76	0	Ccdc80
Ddost	7.90E-81	-0.322981839	0.025	0.148	1.75E-76	0	Ddost
Parp1	8.45E-81	-0.260060027	0.039	0.167	1.88E-76	0	Parp1
Jmjd1c	1.78E-80	-0.286913849	0.032	0.155	3.95E-76	0	Jmjd1c
Atf3	7.34E-80	-0.510960999	0.038	0.188	1.63E-75	0	Atf3
Cmtm6	1.90E-79	-0.25891262	0.039	0.165	4.22E-75	0	Cmtm6
Bcas2	2.76E-79	-0.35045046	0.033	0.168	6.13E-75	0	Bcas2
Rdh10	3.85E-79	-0.26582067	0.059	0.198	8.54E-75	0	Rdh10
Etnk1	4.05E-79	-0.286422252	0.03	0.147	8.99E-75	0	Etnk1
Srsf5	6.67E-79	-0.331089428	0.029	0.156	1.48E-74	0	Srsf5
Epha4	3.16E-78	-0.30887934	0.046	0.182	7.01E-74	0	Epha4
Ets2	6.09E-78	-0.293075258	0.031	0.154	1.35E-73	0	Ets2
Nid1	6.83E-78	-0.317322395	0.048	0.183	1.52E-73	0	Nid1
Myc	1.03E-77	-0.257211963	0.04	0.163	2.29E-73	0	Myc
Arl6ip1	2.25E-77	-0.355389915	0.037	0.171	4.99E-73	0	Arl6ip1
Klf6	1.84E-76	-0.2763743	0.025	0.139	4.09E-72	0	Klf6
Tmem165	2.95E-76	-0.39737693	0.024	0.148	6.55E-72	0	Tmem165
Nipbl	4.44E-76	-0.266227602	0.04	0.164	9.86E-72	0	Nipbl
Prss23	4.72E-76	-0.298800389	0.053	0.19	1.05E-71	0	Prss23
Acta2	1.01E-75	0.487911009	0.261	0.225	2.25E-71	0	Acta2
Atp1b1	3.38E-75	-0.278271092	0.052	0.183	7.50E-71	0	Atp1b1
Slc25a25	5.71E-74	-0.295706249	0.034	0.151	1.27E-69	0	Slc25a25
Grina	6.29E-74	-0.253623634	0.033	0.142	1.40E-69	0	Grina
Serinc3	3.40E-73	-0.292400546	0.026	0.141	7.56E-69	0	Serinc3
Des	3.69E-73	0.2782807	0.089	0.153	8.19E-69	0	Des
Ist1	5.50E-73	-0.255311609	0.04	0.16	1.22E-68	0	Ist1
Tnfrsf19	3.16E-72	-0.293548235	0.04	0.164	7.01E-68	0	Tnfrsf19
Adipor1	4.19E-72	-0.477054439	0.03	0.162	9.30E-68	0	Adipor1
Cast	4.90E-72	-0.277312445	0.037	0.158	1.09E-67	0	Cast
Gja1	7.02E-72	-0.351541411	0.054	0.188	1.56E-67	0	Gja1
Coq10b	1.25E-71	-0.323388862	0.039	0.161	2.77E-67	0	Coq10b
Flrt3	2.01E-71	-0.31308651	0.054	0.185	4.47E-67	0	Flrt3
Dhrs7l1	6.96E-71	-0.309338514	0.027	0.137	1.55E-66	0	Dhrs7l1
Ctnna3	2.50E-70	-0.287171563	0.038	0.154	5.55E-66	0	Ctnna3
Mphosph8	2.57E-70	-0.251381066	0.035	0.151	5.71E-66	0	Mphosph8
Htra1	6.19E-70	-0.309550999	0.031	0.143	1.37E-65	0	Htra1
Slc25a15	8.19E-70	-0.341542138	0.02	0.133	1.82E-65	0	Slc25a15
Tpm2	1.53E-69	0.454213401	0.078	0.101	3.40E-65	0	Tpm2
Sox17	2.19E-69	-0.510273749	0.022	0.146	4.87E-65	0	Sox17
Tagln	3.04E-69	0.545280623	0.241	0.224	6.76E-65	0	Tagln
Reck	1.11E-67	-0.337366349	0.035	0.149	2.47E-63	0	Reck
Sms	2.81E-67	-0.340428371	0.033	0.156	6.23E-63	0	Sms
Plpp1	2.53E-66	-0.250766226	0.023	0.122	5.62E-62	0	Plpp1
Cd24	7.73E-66	-0.584769451	0.114	0.279	1.72E-61	0	Cd24
Krt8	1.61E-65	-0.502543426	0.035	0.16	3.59E-61	0	Krt8
Vim	2.31E-65	-0.255887423	0.646	0.811	5.13E-61	0	Vim
Igfbp2	1.45E-64	-0.263989813	0.034	0.144	3.23E-60	0	Igfbp2
Klf5	1.95E-64	-0.493778292	0.027	0.148	4.33E-60	0	Klf5
Efnb2	2.17E-64	-0.41296626	0.022	0.137	4.82E-60	0	Efnb2
Msx2	3.03E-64	-0.398832811	0.031	0.148	6.73E-60	0	Msx2
Plac8	4.74E-64	-0.323230477	0.191	0.355	1.05E-59	0	Plac8
Ncoa4	1.37E-62	-0.352554629	0.043	0.165	3.04E-58	0	Ncoa4
Bcam	2.21E-62	-0.268380726	0.015	0.108	4.90E-58	0	Bcam
Ugt1a2	4.40E-62	-0.286573128	0.035	0.145	9.76E-58	0	Ugt1a2
Arsb	6.27E-62	-0.286129479	0.016	0.112	1.39E-57	0	Arsb
Acadm	7.13E-62	-0.269828231	0.024	0.12	1.58E-57	0	Acadm
Rn60_1_2212.2	2.07E-61	-0.294276581	0.027	0.133	4.60E-57	0	Rn60_1_2212.2
Ppp1r15b	2.36E-61	-0.3035178	0.022	0.122	5.25E-57	0	Ppp1r15b
Etl4	1.05E-60	-0.314440888	0.016	0.114	2.32E-56	0	Etl4
Epha2	4.49E-60	-0.336408232	0.016	0.11	9.96E-56	0	Epha2
Ezr	8.11E-60	-0.318377319	0.019	0.117	1.80E-55	0	Ezr
Nr4a2	8.72E-60	-0.371399131	0.029	0.135	1.94E-55	0	Nr4a2
Dchs1	1.22E-59	-0.260296374	0.028	0.124	2.71E-55	0	Dchs1
Insig1	1.32E-59	-0.287448119	0.034	0.139	2.93E-55	0	Insig1
Lef1	3.80E-59	-0.268638446	0.024	0.118	8.44E-55	0	Lef1
Serpine2	6.99E-59	-0.284611549	0.047	0.154	1.55E-54	0	Serpine2
Ccdc34	1.21E-58	-0.265460378	0.018	0.11	2.69E-54	0	Ccdc34
Mat2b	2.76E-58	-0.317137842	0.019	0.117	6.13E-54	0	Mat2b
Cdh1	3.34E-58	-0.556737037	0.02	0.129	7.42E-54	0	Cdh1
Dlx5	6.53E-58	-0.352738343	0.028	0.135	1.45E-53	0	Dlx5
Tmem33	3.11E-57	-0.263112562	0.017	0.106	6.90E-53	0	Tmem33
Cndp2	6.39E-57	-0.303103334	0.014	0.105	1.42E-52	0	Cndp2
Fbln2	7.51E-57	-0.324483706	0.043	0.15	1.67E-52	0	Fbln2
Cldn3	9.22E-57	-0.516237057	0.022	0.133	2.05E-52	0	Cldn3
Col12a1	1.24E-56	-0.364958174	0.037	0.143	2.76E-52	0	Col12a1
Prdm1	6.76E-56	-0.322187105	0.046	0.154	1.50E-51	0	Prdm1
Cpm	8.36E-56	-0.351518546	0.024	0.127	1.86E-51	0	Cpm
Itga6	9.72E-56	-0.259072603	0.025	0.119	2.16E-51	0	Itga6
Gadd45a	1.37E-55	-0.378938089	0.024	0.128	3.03E-51	0	Gadd45a
Tpp1	2.66E-55	-0.319553635	0.019	0.11	5.92E-51	0	Tpp1
Kctd18	9.18E-55	-0.2603234	0.017	0.104	2.04E-50	0	Kctd18
Nrgn	1.84E-54	-0.272884285	0.108	0.227	4.09E-50	0	Nrgn
Mecom	6.25E-54	-0.295708759	0.014	0.102	1.39E-49	0	Mecom
Jtb	7.12E-54	-0.26945022	0.026	0.118	1.58E-49	0	Jtb
Ankrd13c	1.02E-53	-0.287341245	0.019	0.108	2.27E-49	0	Ankrd13c
Serinc5	1.22E-53	-0.353277437	0.012	0.102	2.71E-49	0	Serinc5
Lgals3	5.78E-53	-0.315728454	0.018	0.107	1.28E-48	0	Lgals3
Mt2A	9.26E-53	-0.315535027	0.019	0.108	2.06E-48	0	Mt2A
Mef2a	2.70E-52	-0.257184207	0.023	0.108	6.00E-48	0	Mef2a
Phlda1	4.73E-52	-0.282338615	0.025	0.115	1.05E-47	0	Phlda1
Wfdc2	8.00E-52	-0.48051946	0.038	0.149	1.78E-47	0	Wfdc2
Col3a1	2.14E-51	-0.343323627	0.833	0.856	4.76E-47	0	Col3a1
Sgpl1	2.10E-50	-0.308163161	0.02	0.111	4.66E-46	0	Sgpl1
Nfkbiz	6.01E-50	-0.275040396	0.029	0.119	1.33E-45	0	Nfkbiz
Mcam	3.66E-49	-0.322574508	0.035	0.129	8.13E-45	0	Mcam
Krt7	3.81E-49	-0.337283215	0.017	0.104	8.46E-45	0	Krt7
Epcam	4.58E-49	-0.613848953	0.035	0.149	1.02E-44	0	Epcam
Dnajb9	1.00E-47	-0.265829169	0.023	0.104	2.22E-43	0	Dnajb9
Hba.a1	1.04E-47	-1.979323196	0.109	0.115	2.31E-43	0	Hba.a1
Unc5b	3.54E-47	-0.309701071	0.024	0.11	7.86E-43	0	Unc5b
Msx1	3.56E-46	-0.46754308	0.024	0.12	7.91E-42	0	Msx1
Hsd11b2	3.53E-45	-0.273172009	0.042	0.132	7.83E-41	0	Hsd11b2
Slc1a3	3.57E-45	-0.262731031	0.034	0.123	7.92E-41	0	Slc1a3
Fgf9	7.03E-45	-0.352541777	0.017	0.102	1.56E-40	0	Fgf9
Tacstd2	1.13E-44	-0.408556219	0.017	0.103	2.50E-40	0	Tacstd2
Lox	1.20E-44	-0.355814352	0.045	0.14	2.67E-40	0	Lox
Bmp2	9.33E-44	-0.410073266	0.018	0.102	2.07E-39	0	Bmp2
Smarca2	1.21E-43	-0.26390451	0.027	0.107	2.69E-39	0	Smarca2
Wnt7a	2.42E-43	-0.379979165	0.031	0.122	5.38E-39	0	Wnt7a
Hba.a2	2.06E-42	-1.771397367	0.104	0.102	4.58E-38	0	Hba.a2
Dusp6	2.27E-40	-0.330070627	0.024	0.103	5.05E-36	0	Dusp6
Lum	1.23E-33	-0.288310346	0.119	0.195	2.73E-29	0	Lum
Cav1	2.54E-32	-0.580816387	0.043	0.126	5.64E-28	0	Cav1
RGD1305645	0	1.281254537	0.758	0.272	0	1	RGD1305645
Smoc2	3.09E-215	0.995253687	0.673	0.27	6.86E-211	1	Smoc2
Dpt.1	4.83E-184	0.929213975	0.649	0.264	1.07E-179	1	Dpt
Cpe.1	4.84E-181	1.00034984	0.549	0.196	1.07E-176	1	Cpe
Vcan.1	2.69E-166	0.588127632	0.849	0.505	5.97E-162	1	Vcan
Dcn	1.10E-153	0.416456127	0.86	0.53	2.45E-149	1	Dcn
Col4a5.1	3.71E-150	0.854499416	0.566	0.251	8.24E-146	1	Col4a5
Apoe	7.29E-142	0.731502307	0.701	0.373	1.62E-137	1	Apoe
Osr2	1.78E-141	0.82849385	0.535	0.222	3.94E-137	1	Osr2
Tnfrsf21.1	8.10E-135	0.871710371	0.481	0.191	1.80E-130	1	Tnfrsf21
Adamts7.1	3.18E-134	0.924117678	0.382	0.122	7.06E-130	1	Adamts7
Slc26a7	4.36E-133	1.008598129	0.341	0.089	9.69E-129	1	Slc26a7
Wfikkn2	2.16E-126	0.920674086	0.253	0.046	4.81E-122	1	Wfikkn2
Col6a3.1	1.85E-122	0.635683902	0.759	0.456	4.10E-118	1	Col6a3
Islr	3.23E-120	0.66179068	0.671	0.369	7.17E-116	1	Islr
Cdh11.1	4.20E-118	0.629613507	0.731	0.425	9.32E-114	1	Cdh11
LOC100363469.1	7.43E-116	-0.992454066	0.21	0.465	1.65E-111	1	LOC100363469
Col6a2	1.95E-114	0.397572055	0.837	0.553	4.33E-110	1	Col6a2
Mmp2	5.98E-110	0.733200277	0.547	0.27	1.33E-105	1	Mmp2
Tmsb4x	7.68E-110	-0.598788347	0.799	0.838	1.71E-105	1	Tmsb4x
Apcdd1.1	1.29E-106	0.494127627	0.743	0.451	2.87E-102	1	Apcdd1
Rbm24	1.59E-105	0.875507883	0.286	0.078	3.53E-101	1	Rbm24
Pmp22	1.52E-100	0.678760902	0.522	0.254	3.38E-96	1	Pmp22
Col26a1	5.56E-100	0.730539537	0.444	0.188	1.23E-95	1	Col26a1
Lgals1	1.34E-99	0.558839153	0.709	0.447	2.97E-95	1	Lgals1
Lpar1.1	1.22E-97	0.782855688	0.448	0.211	2.70E-93	1	Lpar1
Hsd11b2.1	1.00E-94	0.875662348	0.289	0.086	2.22E-90	1	Hsd11b2
Peg3	2.69E-93	0.615558164	0.624	0.353	5.96E-89	1	Peg3
Slc1a3.1	5.26E-91	0.976716516	0.266	0.08	1.17E-86	1	Slc1a3
Cdkn1c	6.62E-90	0.659967807	0.49	0.245	1.47E-85	1	Cdkn1c
Sub1	4.19E-89	0.600754243	0.631	0.427	9.31E-85	1	Sub1
Myh10	4.42E-85	0.502478699	0.661	0.424	9.82E-81	1	Myh10
Moxd1	4.82E-85	0.74981553	0.366	0.148	1.07E-80	1	Moxd1
Igsf10	3.62E-84	0.684438931	0.438	0.198	8.05E-80	1	Igsf10
Nppc	4.02E-84	0.976101643	0.179	0.037	8.92E-80	1	Nppc
Ltbp4	7.24E-84	0.461706194	0.638	0.391	1.61E-79	1	Ltbp4
Ano1	1.28E-83	0.722902427	0.352	0.136	2.83E-79	1	Ano1
Nbl1	4.05E-83	0.668266833	0.43	0.229	8.98E-79	1	Nbl1
Itm2c	9.61E-83	0.568405031	0.641	0.434	2.13E-78	1	Itm2c
Tpst1	2.53E-82	0.700998659	0.312	0.12	5.62E-78	1	Tpst1
Camk2d	4.13E-78	0.751344972	0.337	0.147	9.17E-74	1	Camk2d
Tcf4	1.03E-77	0.641886987	0.405	0.197	2.29E-73	1	Tcf4
Gdf10	4.37E-76	0.733372198	0.333	0.131	9.69E-72	1	Gdf10
Cd24.1	7.11E-76	-1.286216749	0.1	0.279	1.58E-71	1	Cd24
Lrp1.1	1.12E-75	0.595439839	0.456	0.24	2.49E-71	1	Lrp1
Sulf2	9.06E-74	0.720537922	0.343	0.164	2.01E-69	1	Sulf2
Adra2a	4.09E-73	0.813247643	0.224	0.067	9.09E-69	1	Adra2a
AC109891.2	6.09E-73	-0.7411092	0.21	0.234	1.35E-68	1	AC109891.2
Pdgfra.1	7.12E-73	0.520558814	0.568	0.324	1.58E-68	1	Pdgfra
Rn60_1_2212.4.1	4.82E-72	0.278041645	0.936	0.773	1.07E-67	1	Rn60_1_2212.4
Fstl1	1.92E-71	0.378052788	0.792	0.591	4.27E-67	1	Fstl1
Serpinh1.1	3.52E-71	0.31799573	0.877	0.713	7.82E-67	1	Serpinh1
Ucp2.1	1.68E-69	-0.810478895	0.036	0.196	3.74E-65	1	Ucp2
Plpp3.1	3.74E-67	0.685614815	0.414	0.222	8.30E-63	1	Plpp3
Hmgb2.1	8.67E-67	-0.895082788	0.254	0.378	1.92E-62	1	Hmgb2
Krt8.1	4.17E-66	-0.94477751	0.02	0.161	9.26E-62	1	Krt8
LOC100909443	4.98E-64	0.596991053	0.317	0.14	1.10E-59	1	LOC100909443
A2m	4.42E-63	0.556740027	0.162	0.039	9.80E-59	1	A2m
Vegfa.1	1.85E-62	0.547840657	0.42	0.235	4.10E-58	1	Vegfa
Zfp36l1.1	1.08E-61	0.424208736	0.817	0.64	2.40E-57	1	Zfp36l1
Stmn1.1	2.60E-61	-0.874743938	0.193	0.363	5.77E-57	1	Stmn1
Anxa2.1	7.10E-60	-0.761829317	0.093	0.269	1.58E-55	1	Anxa2
Tuba1b	1.12E-59	-0.526062412	0.48	0.58	2.49E-55	1	Tuba1b
Flnc	1.83E-58	0.622937504	0.362	0.177	4.06E-54	1	Flnc
Dlx5.1	4.62E-57	-0.80777531	0.015	0.135	1.02E-52	1	Dlx5
Crip2.1	6.47E-57	-0.779066046	0.063	0.226	1.44E-52	1	Crip2
Epcam.1	2.32E-55	-0.940146172	0.029	0.148	5.15E-51	1	Epcam
Atp1b3.1	2.36E-55	0.501491305	0.502	0.339	5.23E-51	1	Atp1b3
Axin2.1	4.40E-55	0.559876055	0.39	0.23	9.78E-51	1	Axin2
Runx1t1	5.45E-55	0.700002464	0.238	0.092	1.21E-50	1	Runx1t1
C1s	7.42E-55	0.621499368	0.28	0.12	1.65E-50	1	C1s
B3gat1	1.54E-54	0.644614791	0.152	0.037	3.43E-50	1	B3gat1
Wnt4.1	2.85E-54	0.504691412	0.402	0.22	6.32E-50	1	Wnt4
Klf5.1	9.46E-54	-0.813081665	0.025	0.147	2.10E-49	1	Klf5
Sox17.1	1.25E-53	-0.724004142	0.025	0.143	2.78E-49	1	Sox17
Itm2b.1	1.79E-53	0.350879434	0.804	0.649	3.97E-49	1	Itm2b
Lrrc17	2.38E-53	0.5842903	0.242	0.102	5.28E-49	1	Lrrc17
Egr1.1	2.74E-53	0.511633552	0.62	0.439	6.09E-49	1	Egr1
Msx2.1	3.08E-53	-0.772522824	0.023	0.148	6.84E-49	1	Msx2
Fbn1	1.76E-52	0.423238239	0.488	0.293	3.92E-48	1	Fbn1
Hba.a1.1	2.77E-52	-2.791430622	0.095	0.117	6.14E-48	1	Hba.a1
Cav1.1	4.02E-52	-1.110335936	0.02	0.129	8.92E-48	1	Cav1
Epha4.1	6.71E-52	0.642450364	0.274	0.139	1.49E-47	1	Epha4
Egflam	1.57E-51	0.608688822	0.228	0.093	3.49E-47	1	Egflam
Tagln2.1	2.98E-51	-0.639815789	0.135	0.305	6.61E-47	1	Tagln2
Scara5	1.65E-50	0.592896882	0.108	0.021	3.67E-46	1	Scara5
Cpxm2	2.01E-50	0.456594319	0.384	0.202	4.46E-46	1	Cpxm2
Cdh1.1	2.05E-50	-0.785350815	0.019	0.127	4.54E-46	1	Cdh1
Crip1.1	2.08E-50	-0.706601546	0.068	0.21	4.62E-46	1	Crip1
Bambi.1	4.54E-50	-0.768746011	0.054	0.183	1.01E-45	1	Bambi
Spry2.1	5.05E-50	0.596783488	0.275	0.139	1.12E-45	1	Spry2
Lgals3.1	1.34E-49	-0.611211705	0.009	0.107	2.98E-45	1	Lgals3
Tgfbi	2.33E-49	0.307128528	0.528	0.336	5.18E-45	1	Tgfbi
Gap43	2.91E-49	0.649276677	0.156	0.045	6.46E-45	1	Gap43
Htra1.1	7.66E-49	-0.725868467	0.024	0.142	1.70E-44	1	Htra1
Cldn3.1	8.76E-49	-0.7863127	0.02	0.132	1.95E-44	1	Cldn3
Pik3r1	8.46E-48	0.559451434	0.342	0.19	1.88E-43	1	Pik3r1
Bmp7	1.08E-47	0.55717234	0.194	0.074	2.39E-43	1	Bmp7
Wfdc2.1	1.09E-47	-0.806729512	0.031	0.148	2.43E-43	1	Wfdc2
Mt1	4.52E-47	-0.627892339	0.011	0.11	1.00E-42	1	Mt1
Bcam.1	2.84E-46	-0.43805202	0.013	0.107	6.31E-42	1	Bcam
Fgf9.1	4.13E-46	-0.597074628	0.009	0.102	9.17E-42	1	Fgf9
Eln.1	4.37E-46	-0.421753735	0.275	0.244	9.71E-42	1	Eln
Plekha5	5.38E-46	0.464743822	0.329	0.185	1.20E-41	1	Plekha5
Tacstd2.1	7.50E-46	-0.688434009	0.009	0.103	1.67E-41	1	Tacstd2
Btg1	1.71E-44	0.359011133	0.674	0.52	3.81E-40	1	Btg1
Mt2A.1	2.49E-44	-0.546260575	0.013	0.108	5.53E-40	1	Mt2A
Tshz3	4.74E-44	0.557788118	0.327	0.176	1.05E-39	1	Tshz3
Plce1	5.91E-44	0.544165804	0.199	0.085	1.31E-39	1	Plce1
Tmem176b	6.80E-44	-0.660533049	0.021	0.117	1.51E-39	1	Tmem176b
Msx1.1	7.52E-44	-0.72740955	0.018	0.12	1.67E-39	1	Msx1
Hba.a2.1	8.49E-44	-2.721405501	0.084	0.106	1.89E-39	1	Hba.a2
Arpc1b.1	5.38E-43	-0.620814682	0.105	0.254	1.19E-38	1	Arpc1b
Id1.1	1.04E-42	0.41289684	0.631	0.472	2.31E-38	1	Id1
Maged2	1.58E-42	0.418520875	0.481	0.337	3.52E-38	1	Maged2
Lysmd2	2.38E-42	0.55708137	0.201	0.088	5.28E-38	1	Lysmd2
Krt7.1	4.21E-42	-0.545599628	0.012	0.104	9.34E-38	1	Krt7
Csrp1	1.10E-41	-0.53741327	0.117	0.265	2.43E-37	1	Csrp1
Wnt7a.1	2.90E-41	-0.771871861	0.022	0.122	6.43E-37	1	Wnt7a
Gpc1	3.20E-41	0.541728066	0.263	0.135	7.10E-37	1	Gpc1
Sema5a	5.10E-41	0.4238817	0.376	0.225	1.13E-36	1	Sema5a
Ugt1a2.1	1.51E-40	-0.658300229	0.035	0.143	3.36E-36	1	Ugt1a2
Mecom.1	3.27E-40	-0.512996094	0.011	0.101	7.26E-36	1	Mecom
Top2a	4.35E-40	-0.785738325	0.017	0.109	9.66E-36	1	Top2a
Igfbp5	5.04E-40	-0.534914135	0.531	0.524	1.12E-35	1	Igfbp5
Phyh	6.52E-40	0.476563251	0.283	0.161	1.45E-35	1	Phyh
Srpx2	9.27E-40	0.599561075	0.14	0.048	2.06E-35	1	Srpx2
Sdc2	8.28E-39	0.435661547	0.363	0.235	1.84E-34	1	Sdc2
Pid1	8.72E-39	0.541531309	0.168	0.064	1.94E-34	1	Pid1
Creb3l1	9.85E-39	0.459472921	0.278	0.144	2.19E-34	1	Creb3l1
LOC100359539	1.18E-38	-0.605249373	0.015	0.107	2.63E-34	1	LOC100359539
Mki67	1.29E-38	-0.634654182	0.017	0.102	2.86E-34	1	Mki67
Itgb5	3.17E-38	0.479641339	0.203	0.101	7.05E-34	1	Itgb5
Adamts1	1.15E-37	0.487613843	0.285	0.156	2.55E-33	1	Adamts1
Anxa1.1	3.16E-37	-0.607856969	0.152	0.276	7.03E-33	1	Anxa1
Wnt6	3.25E-37	0.516262145	0.147	0.053	7.22E-33	1	Wnt6
Aldh2.1	3.57E-37	-0.644685822	0.116	0.226	7.92E-33	1	Aldh2
Rn60_1_2216.1	3.76E-37	-0.563102456	0.108	0.16	8.34E-33	1	Rn60_1_2216.1
Plac8.1	2.14E-36	-0.572472526	0.303	0.332	4.75E-32	1	Plac8
Marcks	2.22E-36	0.277296225	0.707	0.576	4.92E-32	1	Marcks
Ccnd3	2.53E-36	0.39704058	0.379	0.244	5.61E-32	1	Ccnd3
Spats2l	2.56E-36	0.46390998	0.262	0.14	5.68E-32	1	Spats2l
Gpx1.1	3.06E-36	-0.589160515	0.165	0.28	6.80E-32	1	Gpx1
Adamts9	6.64E-36	0.507090016	0.149	0.059	1.48E-31	1	Adamts9
Des.1	1.06E-35	0.368699869	0.241	0.125	2.35E-31	1	Des
Bmp2.1	1.61E-35	0.579400201	0.171	0.073	3.58E-31	1	Bmp2
Calm2.1	1.74E-35	-0.362340433	0.637	0.688	3.87E-31	1	Calm2
Ehd4	1.85E-35	-0.491072451	0.031	0.128	4.12E-31	1	Ehd4
Hspb1	2.70E-35	-0.507469491	0.056	0.165	5.99E-31	1	Hspb1
Syt13	4.44E-35	0.434091264	0.108	0.029	9.87E-31	1	Syt13
Efemp1	9.25E-35	0.581156563	0.127	0.042	2.05E-30	1	Efemp1
Sdc4.1	9.98E-35	-0.661696586	0.084	0.202	2.22E-30	1	Sdc4
Ezr.1	1.22E-34	-0.491151313	0.023	0.115	2.72E-30	1	Ezr
Tubb5	1.32E-34	-0.346284107	0.616	0.65	2.92E-30	1	Tubb5
Cndp2.1	1.37E-34	-0.448828052	0.017	0.103	3.04E-30	1	Cndp2
Sod3	1.55E-34	0.36020285	0.128	0.05	3.43E-30	1	Sod3
Col18a1.1	1.88E-34	0.40818995	0.428	0.294	4.18E-30	1	Col18a1
Tubb4b	2.02E-34	-0.574080796	0.061	0.166	4.49E-30	1	Tubb4b
Col4a1	4.82E-34	-0.421887895	0.317	0.358	1.07E-29	1	Col4a1
Atp1a2	6.95E-34	0.473074461	0.152	0.059	1.54E-29	1	Atp1a2
Sall1	7.01E-34	0.446979554	0.23	0.129	1.56E-29	1	Sall1
Lum.1	9.50E-34	-0.521050085	0.193	0.181	2.11E-29	1	Lum
Mrc2	1.81E-33	0.432427855	0.189	0.094	4.03E-29	1	Mrc2
Mfap2	3.69E-33	0.3475963	0.499	0.362	8.18E-29	1	Mfap2
App	4.70E-33	0.310393869	0.584	0.463	1.04E-28	1	App
Hmgcs2	6.86E-33	0.389665226	0.118	0.041	1.52E-28	1	Hmgcs2
Tspan3	1.15E-32	0.311791782	0.522	0.418	2.54E-28	1	Tspan3
Tmem150a	1.33E-32	0.407980894	0.166	0.075	2.94E-28	1	Tmem150a
Twist2	1.58E-32	0.427980307	0.207	0.106	3.52E-28	1	Twist2
Laptm4a	2.00E-32	0.350886824	0.686	0.565	4.44E-28	1	Laptm4a
Flrt3.1	5.93E-32	0.494503806	0.25	0.147	1.32E-27	1	Flrt3
Mmp14	1.13E-31	0.316207959	0.33	0.24	2.50E-27	1	Mmp14
Parvb	1.25E-31	-0.417069271	0.02	0.103	2.78E-27	1	Parvb
Sfrp2	1.33E-30	0.342452792	0.263	0.145	2.94E-26	1	Sfrp2
Hs3st3b1	1.39E-30	0.480240791	0.192	0.107	3.10E-26	1	Hs3st3b1
Plat.1	1.94E-30	-0.46753533	0.086	0.204	4.30E-26	1	Plat
Ncoa1	3.06E-30	0.364128698	0.274	0.193	6.81E-26	1	Ncoa1
Entpd2	4.42E-30	0.401190764	0.147	0.064	9.82E-26	1	Entpd2
Hoxd10	5.02E-30	0.43147177	0.27	0.156	1.11E-25	1	Hoxd10
Cyr61.1	5.62E-30	-0.590846287	0.22	0.284	1.25E-25	1	Cyr61
Nfkbia.1	6.44E-30	0.292083881	0.477	0.379	1.43E-25	1	Nfkbia
Plp2.1	1.15E-29	-0.351287045	0.074	0.179	2.56E-25	1	Plp2
Dusp6.1	4.32E-29	-0.524976729	0.028	0.101	9.58E-25	1	Dusp6
Gadd45b	4.79E-29	-0.602411407	0.096	0.211	1.06E-24	1	Gadd45b
Sparcl1	1.30E-28	0.296263626	0.388	0.258	2.89E-24	1	Sparcl1
Slc22a17	1.52E-28	0.405972708	0.169	0.091	3.38E-24	1	Slc22a17
Tagln.1	1.57E-28	-0.695223766	0.163	0.238	3.50E-24	1	Tagln
Ybx3.1	2.78E-28	-0.405411279	0.191	0.27	6.18E-24	1	Ybx3
Eva1b	4.41E-28	0.363441496	0.28	0.18	9.78E-24	1	Eva1b
Sdc1	5.64E-28	0.414100426	0.163	0.081	1.25E-23	1	Sdc1
Kank4	7.32E-28	0.459980401	0.139	0.054	1.63E-23	1	Kank4
Wisp1	1.18E-27	0.491604815	0.147	0.066	2.62E-23	1	Wisp1
Dkk2	1.18E-27	-0.566313933	0.03	0.103	2.63E-23	1	Dkk2
Mcam.1	1.78E-27	-0.534093938	0.044	0.126	3.95E-23	1	Mcam
Myl12a	3.62E-27	-0.38315004	0.355	0.472	8.03E-23	1	Myl12a
Txnip	3.97E-27	0.338008863	0.5	0.38	8.81E-23	1	Txnip
Dkk3	7.25E-27	0.399158382	0.21	0.121	1.61E-22	1	Dkk3
Cd81.1	1.25E-26	0.258668431	0.507	0.406	2.79E-22	1	Cd81
Tcf21	1.31E-26	0.418605906	0.228	0.125	2.90E-22	1	Tcf21
S100a11	1.70E-26	-0.310293274	0.14	0.239	3.78E-22	1	S100a11
Cox7a2l	1.79E-26	0.293725458	0.446	0.364	3.98E-22	1	Cox7a2l
Gpc3	4.02E-26	-0.631820587	0.098	0.17	8.93E-22	1	Gpc3
Csrp2	4.03E-26	-0.361670628	0.034	0.113	8.96E-22	1	Csrp2
Enpp2	4.66E-26	0.445319702	0.112	0.042	1.03E-21	1	Enpp2
Sms.1	5.76E-26	-0.524927584	0.056	0.15	1.28E-21	1	Sms
Clec2g	5.95E-26	0.355377109	0.199	0.117	1.32E-21	1	Clec2g
Etl4.1	6.01E-26	-0.336135258	0.031	0.11	1.33E-21	1	Etl4
Scarf2	8.63E-26	0.360338081	0.211	0.122	1.92E-21	1	Scarf2
Serpine2.1	8.82E-26	-0.552593394	0.066	0.149	1.96E-21	1	Serpine2
Slc38a2.1	1.06E-25	0.271861619	0.587	0.478	2.34E-21	1	Slc38a2
Cd9.1	1.13E-25	-0.395025057	0.082	0.185	2.51E-21	1	Cd9
Nr4a2.1	1.44E-25	-0.497916623	0.048	0.13	3.20E-21	1	Nr4a2
Pcdh18	1.50E-25	0.414243507	0.232	0.139	3.33E-21	1	Pcdh18
Itga6.1	1.63E-25	-0.462130485	0.035	0.116	3.63E-21	1	Itga6
Tspan6	1.68E-25	0.292303073	0.264	0.204	3.73E-21	1	Tspan6
Cd248	1.91E-25	0.313048355	0.182	0.108	4.25E-21	1	Cd248
Crtap	2.25E-25	0.281479476	0.335	0.242	5.00E-21	1	Crtap
Ets2.1	4.19E-25	-0.446701122	0.057	0.148	9.30E-21	1	Ets2
Gulp1	4.42E-25	0.391776584	0.114	0.047	9.81E-21	1	Gulp1
Ndrg2	4.87E-25	0.379417148	0.203	0.123	1.08E-20	1	Ndrg2
Pdcd4	5.02E-25	0.35920087	0.389	0.289	1.12E-20	1	Pdcd4
Cd55	6.31E-25	-0.363655804	0.033	0.104	1.40E-20	1	Cd55
Wt1	9.70E-25	0.326417182	0.28	0.176	2.15E-20	1	Wt1
Gpm6b	1.14E-24	0.417826683	0.151	0.07	2.53E-20	1	Gpm6b
Tpm3	1.91E-24	-0.332547564	0.093	0.188	4.23E-20	1	Tpm3
Rrm1	2.11E-24	-0.396731976	0.065	0.153	4.68E-20	1	Rrm1
Ran.1	2.13E-24	-0.412776008	0.373	0.48	4.73E-20	1	Ran
Hspa5.1	2.61E-24	0.286977688	0.535	0.451	5.79E-20	1	Hspa5
Slc25a5	4.49E-24	-0.380038521	0.193	0.306	9.96E-20	1	Slc25a5
Dbi	4.88E-24	-0.353056939	0.119	0.217	1.08E-19	1	Dbi
Shfm1	5.33E-24	-0.349211442	0.165	0.271	1.18E-19	1	Shfm1
Ackr3	6.10E-24	0.305596742	0.116	0.06	1.36E-19	1	Ackr3
Pabpc1	7.01E-24	-0.295297703	0.405	0.508	1.56E-19	1	Pabpc1
Rsrp1.1	8.51E-24	0.375606601	0.366	0.273	1.89E-19	1	Rsrp1
Atp2b1.1	8.84E-24	0.392001646	0.282	0.202	1.96E-19	1	Atp2b1
Nfe2l2	9.36E-24	-0.297659159	0.098	0.19	2.08E-19	1	Nfe2l2
Cd164.1	9.93E-24	0.301495136	0.345	0.264	2.21E-19	1	Cd164
Phf13	1.16E-23	0.404998713	0.168	0.104	2.57E-19	1	Phf13
Anp32b	1.18E-23	-0.373569098	0.254	0.368	2.61E-19	1	Anp32b
Smc4	1.27E-23	-0.429411399	0.05	0.136	2.82E-19	1	Smc4
Fgfr2.1	1.34E-23	-0.460411773	0.109	0.201	2.98E-19	1	Fgfr2
Zfp503	1.49E-23	0.280926499	0.246	0.182	3.32E-19	1	Zfp503
Tspan9	1.98E-23	0.301275627	0.282	0.2	4.40E-19	1	Tspan9
F3	3.69E-23	0.387640967	0.114	0.055	8.18E-19	1	F3
Zeb1	3.79E-23	0.380521552	0.299	0.192	8.42E-19	1	Zeb1
Nrgn.1	4.14E-23	-0.376269528	0.205	0.208	9.20E-19	1	Nrgn
Hoxd9	6.74E-23	0.387684591	0.178	0.094	1.50E-18	1	Hoxd9
Add3	7.14E-23	0.309082421	0.281	0.226	1.58E-18	1	Add3
Scd2	7.81E-23	0.290417246	0.504	0.409	1.73E-18	1	Scd2
Zcchc24	8.13E-23	0.358521332	0.172	0.097	1.80E-18	1	Zcchc24
Nid1.1	8.53E-23	0.375500917	0.236	0.147	1.89E-18	1	Nid1
Basp1	1.51E-22	0.283758434	0.191	0.144	3.36E-18	1	Basp1
Esr1	1.73E-22	0.350598905	0.132	0.065	3.84E-18	1	Esr1
Agtr2	1.99E-22	0.384212212	0.159	0.077	4.43E-18	1	Agtr2
Col5a2	2.07E-22	0.273107398	0.26	0.169	4.61E-18	1	Col5a2
Hic1	3.18E-22	0.266270403	0.188	0.11	7.06E-18	1	Hic1
Klf3.1	4.41E-22	-0.307169603	0.126	0.224	9.78E-18	1	Klf3
Txndc5	5.39E-22	0.258669109	0.276	0.219	1.20E-17	1	Txndc5
Spon2	5.46E-22	0.418968606	0.153	0.08	1.21E-17	1	Spon2
Irak1bp1	6.70E-22	0.258432909	0.147	0.089	1.49E-17	1	Irak1bp1
Cox6c	6.71E-22	0.274670537	0.533	0.452	1.49E-17	1	Cox6c
Ogt.1	6.79E-22	0.315617506	0.232	0.174	1.51E-17	1	Ogt
Nxt1	8.26E-22	-0.349173056	0.042	0.117	1.83E-17	1	Nxt1
Prdx2	1.16E-21	-0.263894948	0.28	0.36	2.58E-17	1	Prdx2
Pdlim3	1.22E-21	-0.506719761	0.067	0.146	2.70E-17	1	Pdlim3
LOC102549726	2.10E-21	0.252949929	0.25	0.208	4.66E-17	1	LOC102549726
Colec12	2.34E-21	0.300956063	0.282	0.189	5.20E-17	1	Colec12
Actn4	4.71E-21	-0.265093825	0.221	0.312	1.04E-16	1	Actn4
Net1	4.81E-21	-0.440333194	0.055	0.13	1.07E-16	1	Net1
Sod1	6.87E-21	-0.292558194	0.165	0.266	1.52E-16	1	Sod1
Tuba1a	7.91E-21	-0.284871296	0.56	0.601	1.76E-16	1	Tuba1a
Cyb5b	8.10E-21	-0.258493633	0.075	0.15	1.80E-16	1	Cyb5b
Fam20c	8.66E-21	0.283721997	0.11	0.055	1.92E-16	1	Fam20c
Lama2	1.27E-20	0.282509663	0.145	0.078	2.82E-16	1	Lama2
B2m.1	1.39E-20	-0.28637332	0.31	0.396	3.10E-16	1	B2m
Ldb2	1.42E-20	0.38585996	0.262	0.162	3.15E-16	1	Ldb2
Zfand5	2.00E-20	0.264269298	0.224	0.171	4.45E-16	1	Zfand5
Sfr1	2.04E-20	0.261255075	0.41	0.333	4.53E-16	1	Sfr1
Serpinb9	2.68E-20	0.316734304	0.185	0.12	5.94E-16	1	Serpinb9
Cald1	3.38E-20	-0.311073289	0.256	0.318	7.50E-16	1	Cald1
Ogn	4.64E-20	-0.600481606	0.064	0.132	1.03E-15	1	Ogn
Nfia	4.83E-20	0.291200311	0.212	0.158	1.07E-15	1	Nfia
Rxfp1	6.57E-20	0.438504799	0.151	0.083	1.46E-15	1	Rxfp1
Ccdc80.1	6.80E-20	-0.436598338	0.137	0.206	1.51E-15	1	Ccdc80
Acaa2	7.03E-20	0.293128936	0.221	0.17	1.56E-15	1	Acaa2
Dusp1.1	7.19E-20	-0.432483053	0.295	0.366	1.60E-15	1	Dusp1
S100a10.1	1.13E-19	-0.297788803	0.173	0.265	2.51E-15	1	S100a10
Cpm.1	1.25E-19	-0.357059328	0.05	0.121	2.77E-15	1	Cpm
Acta2.1	1.30E-19	-0.561008035	0.177	0.241	2.88E-15	1	Acta2
Jund	1.38E-19	0.25274517	0.278	0.235	3.06E-15	1	Jund
Lmna	1.40E-19	-0.273415603	0.165	0.257	3.11E-15	1	Lmna
Ptprf.1	1.43E-19	-0.353782876	0.111	0.202	3.17E-15	1	Ptprf
Mgp	1.48E-19	-0.310673703	0.137	0.132	3.28E-15	1	Mgp
Akap12	1.54E-19	-0.489216873	0.11	0.202	3.41E-15	1	Akap12
Sdpr	1.54E-19	-0.506436378	0.039	0.103	3.42E-15	1	Sdpr
Suclg2	1.69E-19	0.315623022	0.227	0.181	3.75E-15	1	Suclg2
Pdzrn3	1.90E-19	0.257513402	0.254	0.169	4.22E-15	1	Pdzrn3
Lamb2	1.91E-19	0.375383173	0.276	0.188	4.25E-15	1	Lamb2
Fkbp10	3.25E-19	0.261907429	0.205	0.152	7.21E-15	1	Fkbp10
Gja1.1	3.82E-19	0.326047184	0.244	0.152	8.49E-15	1	Gja1
Asph	3.87E-19	0.366989094	0.154	0.089	8.58E-15	1	Asph
Twist1	6.12E-19	0.367965221	0.175	0.106	1.36E-14	1	Twist1
Ramp2	6.23E-19	-0.446021839	0.118	0.187	1.38E-14	1	Ramp2
Herpud1.1	6.68E-19	0.321091963	0.212	0.149	1.48E-14	1	Herpud1
Fbln1	7.43E-19	0.269974897	0.29	0.219	1.65E-14	1	Fbln1
Aebp1	8.70E-19	0.341634214	0.177	0.109	1.93E-14	1	Aebp1
Fosb.1	9.71E-19	0.355136501	0.318	0.261	2.16E-14	1	Fosb
Ets1	1.15E-18	-0.412524987	0.075	0.144	2.56E-14	1	Ets1
Hn1	1.67E-18	-0.253748163	0.127	0.201	3.70E-14	1	Hn1
Vkorc1	2.36E-18	0.296310528	0.251	0.187	5.24E-14	1	Vkorc1
Snrpd1	2.77E-18	-0.286583992	0.11	0.181	6.14E-14	1	Snrpd1
Gpx3	2.87E-18	0.369109561	0.116	0.067	6.37E-14	1	Gpx3
Olfml2a	4.25E-18	0.339389023	0.11	0.055	9.43E-14	1	Olfml2a
Serpinf1	4.50E-18	0.338694737	0.232	0.16	9.98E-14	1	Serpinf1
Ahcy	4.61E-18	0.258066051	0.203	0.161	1.02E-13	1	Ahcy
Unc5b.1	1.03E-17	-0.375319158	0.041	0.105	2.28E-13	1	Unc5b
Gadd45g.1	1.18E-17	0.278923761	0.284	0.224	2.62E-13	1	Gadd45g
Tmem119	1.24E-17	0.277964508	0.145	0.083	2.76E-13	1	Tmem119
Pcna	1.26E-17	-0.322885807	0.189	0.256	2.80E-13	1	Pcna
Rtn1	1.71E-17	0.427941257	0.103	0.053	3.79E-13	1	Rtn1
Gadd45a.1	1.84E-17	-0.345987713	0.056	0.12	4.08E-13	1	Gadd45a
Ppp1r15a.1	1.99E-17	0.251400728	0.311	0.253	4.41E-13	1	Ppp1r15a
Rev3l	3.35E-17	0.307859324	0.159	0.103	7.44E-13	1	Rev3l
Slc25a15.1	5.08E-17	-0.274386333	0.062	0.123	1.13E-12	1	Slc25a15
Mgst1	5.29E-17	0.314162495	0.229	0.176	1.18E-12	1	Mgst1
Smc2	5.57E-17	-0.315089986	0.059	0.126	1.24E-12	1	Smc2
Glce	5.80E-17	0.358940449	0.153	0.106	1.29E-12	1	Glce
P3h1	7.26E-17	0.303222241	0.142	0.09	1.61E-12	1	P3h1
Cxcl12	1.31E-16	-0.596183888	0.044	0.101	2.90E-12	1	Cxcl12
Prdm1.1	1.35E-16	0.396842569	0.205	0.124	3.00E-12	1	Prdm1
C1r	2.14E-16	0.323815189	0.196	0.123	4.76E-12	1	C1r
Fam101b	3.03E-16	-0.411960143	0.074	0.14	6.73E-12	1	Fam101b
Tm2d1	3.48E-16	0.261864192	0.137	0.108	7.72E-12	1	Tm2d1
Tspan7	5.80E-16	0.368241554	0.159	0.096	1.29E-11	1	Tspan7
LOC691995	1.07E-15	0.294226957	0.292	0.205	2.37E-11	1	LOC691995
Spint2.1	1.09E-15	-0.290090775	0.197	0.235	2.41E-11	1	Spint2
Nucks1	1.15E-15	-0.252322358	0.108	0.182	2.55E-11	1	Nucks1
Tpbg.1	1.25E-15	0.338984759	0.232	0.177	2.79E-11	1	Tpbg
Fos	1.87E-15	-0.349789323	0.238	0.306	4.16E-11	1	Fos
Tgif2	1.99E-15	0.257008608	0.181	0.138	4.42E-11	1	Tgif2
Mfge8.1	2.69E-15	0.266220114	0.27	0.199	5.97E-11	1	Mfge8
Thbs2	4.80E-15	-0.426348948	0.07	0.12	1.07E-10	1	Thbs2
Ly6e	4.80E-15	-0.272577955	0.129	0.189	1.07E-10	1	Ly6e
Sdc3	5.43E-15	-0.290095742	0.056	0.115	1.20E-10	1	Sdc3
Mad2l2	6.06E-15	0.252415117	0.102	0.071	1.35E-10	1	Mad2l2
Nfkbiz.1	6.36E-15	-0.257575808	0.058	0.113	1.41E-10	1	Nfkbiz
Atp6ap1	6.76E-15	0.259926307	0.159	0.134	1.50E-10	1	Atp6ap1
Sat1.1	6.89E-15	-0.328479145	0.274	0.339	1.53E-10	1	Sat1
Rad21	1.25E-14	-0.279176379	0.166	0.236	2.78E-10	1	Rad21
Ivns1abp	1.34E-14	-0.311611984	0.066	0.127	2.97E-10	1	Ivns1abp
Pfn1.1	2.18E-14	-0.272124939	0.453	0.529	4.85E-10	1	Pfn1
Mageh1	2.50E-14	0.294081317	0.142	0.086	5.56E-10	1	Mageh1
Fxyd1	2.76E-14	0.306808102	0.187	0.119	6.14E-10	1	Fxyd1
Stc1	3.36E-14	0.356515368	0.14	0.084	7.46E-10	1	Stc1
Gfra2	3.84E-14	0.265799239	0.148	0.088	8.53E-10	1	Gfra2
Klf9	3.88E-14	0.29053451	0.169	0.12	8.62E-10	1	Klf9
Galnt16	4.22E-14	0.331500159	0.138	0.079	9.37E-10	1	Galnt16
Dstn	4.33E-14	-0.293743445	0.414	0.474	9.62E-10	1	Dstn
Myc.1	5.29E-14	0.269280254	0.163	0.139	1.18E-09	1	Myc
Ddit3	7.88E-14	0.35644821	0.159	0.112	1.75E-09	1	Ddit3
Arhgap29	9.66E-14	0.273812541	0.163	0.118	2.15E-09	1	Arhgap29
Ltbp3	1.02E-13	0.268921639	0.13	0.088	2.27E-09	1	Ltbp3
Acadm.1	1.32E-13	-0.277035097	0.055	0.113	2.93E-09	1	Acadm
Serpinb1a	1.38E-13	0.315228368	0.145	0.089	3.07E-09	1	Serpinb1a
Txn1	1.52E-13	-0.260158891	0.284	0.372	3.38E-09	1	Txn1
Rasd1	2.21E-13	0.383356149	0.104	0.053	4.92E-09	1	Rasd1
Srgn	3.52E-13	-0.276082848	0.189	0.192	7.82E-09	1	Srgn
Id2.1	5.96E-13	-0.286067274	0.107	0.17	1.32E-08	1	Id2
Igfbp2.1	6.48E-13	-0.292217901	0.081	0.134	1.44E-08	1	Igfbp2
Efs	7.75E-13	0.251905979	0.116	0.085	1.72E-08	1	Efs
Mtss1	7.91E-13	-0.265376236	0.049	0.103	1.76E-08	1	Mtss1
Fam198b	1.39E-12	-0.339729558	0.05	0.101	3.08E-08	1	Fam198b
Vimp	1.42E-12	0.255264003	0.191	0.166	3.16E-08	1	Vimp
Zfp36.1	1.43E-12	-0.269436002	0.246	0.295	3.18E-08	1	Zfp36
Efnb2.1	1.61E-12	-0.252467481	0.066	0.127	3.58E-08	1	Efnb2
Dzip1	2.13E-12	0.277993009	0.122	0.072	4.72E-08	1	Dzip1
Tgm2	2.60E-12	-0.317717163	0.086	0.143	5.78E-08	1	Tgm2
Cpq	3.14E-12	0.308956482	0.126	0.077	6.97E-08	1	Cpq
Abracl	3.43E-12	0.260080143	0.207	0.179	7.62E-08	1	Abracl
Igfbp3.1	4.33E-12	-0.280537872	0.212	0.248	9.62E-08	1	Igfbp3
Tcf7l2	4.91E-12	0.321662573	0.138	0.1	1.09E-07	1	Tcf7l2
Sgcb	5.99E-12	0.316195177	0.115	0.071	1.33E-07	1	Sgcb
Hmg1l1	6.12E-12	-0.273889822	0.523	0.566	1.36E-07	1	Hmg1l1
Lox.1	1.27E-11	-0.298003998	0.102	0.128	2.82E-07	1	Lox
F2r	1.93E-11	-0.263895771	0.092	0.143	4.29E-07	1	F2r
RGD1311744	2.97E-11	0.271087156	0.124	0.077	6.59E-07	1	RGD1311744
Klhl5	3.30E-11	0.268014242	0.127	0.086	7.34E-07	1	Klhl5
Pros1	7.12E-11	0.252500349	0.18	0.126	1.58E-06	1	Pros1
Gem	7.31E-11	0.282825525	0.159	0.108	1.62E-06	1	Gem
Nr1d2	1.47E-10	0.264816406	0.134	0.094	3.26E-06	1	Nr1d2
RGD1564419	4.38E-10	0.26590374	0.11	0.064	9.72E-06	1	RGD1564419
Hsf2	3.58E-09	0.255979347	0.131	0.101	7.95E-05	1	Hsf2
Ctsk	7.48E-09	0.251881045	0.193	0.142	0.000166185	1	Ctsk
Tgfbr3	7.53E-09	0.264692174	0.134	0.087	0.000167192	1	Tgfbr3
Ggcx	3.66E-08	0.266350625	0.117	0.088	0.000813514	1	Ggcx
Lum.2	0	2.094823342	0.628	0.122	0	2	Lum
Postn.1	0	1.987956827	0.873	0.428	0	2	Postn
NEWGENE_621351	0	1.646289996	0.989	0.717	0	2	NEWGENE_621351
Col1a1	0	1.280144046	0.995	0.839	0	2	Col1a1
Dcn.1	1.40025449800545e-314	1.116619991	0.909	0.536	3.1092651128211e-310	2	Dcn
Ptn	2.95E-291	1.122517293	0.906	0.658	6.56E-287	2	Ptn
Thbs2.1	6.33E-280	1.521944948	0.481	0.062	1.41E-275	2	Thbs2
Col3a1.1	1.20E-271	1.16638886	0.987	0.834	2.67E-267	2	Col3a1
Ogn.1	2.56E-260	1.51964564	0.485	0.072	5.68E-256	2	Ogn
Sparc	9.42E-222	0.782494159	0.96	0.756	2.09E-217	2	Sparc
Cxcl12.1	1.72E-216	1.531346557	0.395	0.051	3.81E-212	2	Cxcl12
Igfbp5.1	9.42E-215	1.132561835	0.849	0.481	2.09E-210	2	Igfbp5
Ccdc80.2	1.16E-208	1.279781567	0.544	0.148	2.57E-204	2	Ccdc80
Gpc3.1	2.83E-192	1.356272851	0.48	0.115	6.29E-188	2	Gpc3
Igsf10.1	1.09E-177	1.01835237	0.59	0.186	2.41E-173	2	Igsf10
Itm2a.1	5.03E-171	1.162368981	0.632	0.268	1.12E-166	2	Itm2a
Akap12.1	7.49E-154	1.150026329	0.488	0.147	1.66E-149	2	Akap12
Mylk.1	2.81E-144	0.989940385	0.618	0.246	6.23E-140	2	Mylk
Sfrp1	1.48E-143	1.165276032	0.298	0.045	3.29E-139	2	Sfrp1
Egr1.2	3.01E-138	0.927678786	0.736	0.43	6.68E-134	2	Egr1
NEWGENE_1549776	3.86E-134	0.963137489	0.196	0.013	8.58E-130	2	NEWGENE_1549776
Sulf1	2.81E-133	1.054836997	0.48	0.153	6.23E-129	2	Sulf1
Igf2	8.67E-128	0.735344024	0.833	0.547	1.93E-123	2	Igf2
Tnc	5.21E-123	1.258263542	0.391	0.116	1.16E-118	2	Tnc
Cdo1	1.76E-119	0.872125364	0.203	0.019	3.91E-115	2	Cdo1
Acta2.2	1.00E-117	1.046171899	0.513	0.192	2.22E-113	2	Acta2
Slit2	1.00E-111	1.031184183	0.231	0.035	2.23E-107	2	Slit2
Lox.2	3.14E-101	0.893037525	0.346	0.094	6.98E-97	2	Lox
Fbn1.1	5.78E-98	0.881017418	0.567	0.29	1.28E-93	2	Fbn1
Pkdcc	5.31E-97	0.925989427	0.282	0.064	1.18E-92	2	Pkdcc
Plac8.2	1.37E-95	-1.50135742	0.102	0.359	3.04E-91	2	Plac8
Col18a1.2	7.88E-95	-1.158080674	0.082	0.346	1.75E-90	2	Col18a1
Clec11a	1.58E-91	0.848083471	0.385	0.13	3.50E-87	2	Clec11a
Ltbp4.1	3.40E-84	0.597902212	0.675	0.395	7.55E-80	2	Ltbp4
Ldb2.1	4.66E-84	0.838621957	0.403	0.147	1.03E-79	2	Ldb2
Nr2f1	1.99E-79	0.785734189	0.186	0.03	4.41E-75	2	Nr2f1
Col16a1	3.07E-79	0.746019405	0.462	0.204	6.82E-75	2	Col16a1
Fibin	5.31E-77	0.80937032	0.118	0.008	1.18E-72	2	Fibin
Myl9.1	2.96E-76	0.705969443	0.487	0.227	6.56E-72	2	Myl9
Mfap2.1	4.60E-76	0.565604048	0.614	0.351	1.02E-71	2	Mfap2
Nr4a1.1	7.31E-75	0.701005766	0.636	0.402	1.62E-70	2	Nr4a1
Col5a1	2.87E-74	0.680511016	0.283	0.082	6.38E-70	2	Col5a1
Col6a3.2	7.34E-74	0.47963896	0.74	0.469	1.63E-69	2	Col6a3
Galnt16.1	2.20E-73	0.754648123	0.253	0.065	4.88E-69	2	Galnt16
Apoe.1	3.80E-73	-0.994572475	0.216	0.451	8.44E-69	2	Apoe
Rspo3	2.90E-72	0.847199438	0.151	0.02	6.43E-68	2	Rspo3
Tgfbr3.1	1.72E-71	0.802911796	0.259	0.072	3.83E-67	2	Tgfbr3
Igf1	3.54E-71	0.807572207	0.376	0.149	7.85E-67	2	Igf1
Col6a2.1	9.43E-70	0.464001055	0.808	0.568	2.10E-65	2	Col6a2
Smoc2.1	1.97E-69	0.637344216	0.566	0.3	4.37E-65	2	Smoc2
Apcdd1.2	2.09E-67	-0.864682864	0.332	0.518	4.65E-63	2	Apcdd1
Penk	3.57E-67	0.633531318	0.122	0.012	7.94E-63	2	Penk
LOC100359583.1	1.09E-66	-0.359196657	0.876	0.87	2.42E-62	2	LOC100359583
Rprm	1.83E-65	0.93400374	0.218	0.058	4.06E-61	2	Rprm
Bgn	5.02E-64	0.528091029	0.662	0.426	1.11E-59	2	Bgn
Tagln.2	1.95E-62	0.969558219	0.4	0.203	4.34E-58	2	Tagln
Mgp.1	5.74E-61	0.845568276	0.304	0.11	1.27E-56	2	Mgp
Nrgn.2	5.90E-59	-1.198859725	0.06	0.227	1.31E-54	2	Nrgn
Marcks.1	4.39E-57	0.478960388	0.749	0.575	9.74E-53	2	Marcks
Ppic.1	4.79E-57	0.655654715	0.516	0.3	1.06E-52	2	Ppic
Fn1.1	5.00E-57	0.374231699	0.831	0.611	1.11E-52	2	Fn1
Col12a1.1	6.04E-56	0.77829225	0.283	0.104	1.34E-51	2	Col12a1
Itgb1	7.03E-56	0.537076371	0.661	0.464	1.56E-51	2	Itgb1
Agtr2.1	1.17E-53	0.701037755	0.229	0.07	2.61E-49	2	Agtr2
Dclk1	2.21E-53	0.732340903	0.219	0.067	4.90E-49	2	Dclk1
Agtr1a	7.01E-53	0.691911096	0.121	0.018	1.56E-48	2	Agtr1a
Fstl1.1	8.88E-53	0.40864344	0.785	0.599	1.97E-48	2	Fstl1
Pcolce	2.60E-52	0.671890775	0.313	0.128	5.78E-48	2	Pcolce
Csrp1.1	9.04E-52	0.572176951	0.414	0.219	2.01E-47	2	Csrp1
AC109891.2.1	1.66E-51	-0.435445305	0.284	0.222	3.69E-47	2	AC109891.2
Dlx5.2	1.84E-51	-0.841795195	0.01	0.132	4.09E-47	2	Dlx5
Tnfrsf21.2	2.79E-51	-0.892728539	0.087	0.255	6.18E-47	2	Tnfrsf21
Kcnj8	3.86E-51	0.58345698	0.11	0.015	8.56E-47	2	Kcnj8
Mt.co1.1	7.26E-51	-0.298815523	0.999	0.999	1.61E-46	2	Mt.co1
Col5a2.1	1.12E-50	0.613247943	0.354	0.16	2.48E-46	2	Col5a2
Has2	3.79E-48	0.617547617	0.119	0.02	8.41E-44	2	Has2
LOC691995.1	1.08E-47	0.572824542	0.394	0.195	2.41E-43	2	LOC691995
Filip1l	1.78E-47	0.622663392	0.205	0.063	3.96E-43	2	Filip1l
Serpinh1.2	2.21E-47	0.334493948	0.856	0.722	4.91E-43	2	Serpinh1
Axin2.2	1.65E-46	-0.722785743	0.098	0.275	3.66E-42	2	Axin2
Aldh1a2	2.06E-46	0.663461452	0.381	0.192	4.57E-42	2	Aldh1a2
Mfap5	2.13E-46	0.709218035	0.114	0.029	4.74E-42	2	Mfap5
Igfbp7	4.62E-46	0.390483067	0.497	0.298	1.03E-41	2	Igfbp7
Epcam.2	6.46E-46	-0.969007305	0.023	0.144	1.43E-41	2	Epcam
Cd24.2	1.67E-45	-1.07010311	0.144	0.266	3.72E-41	2	Cd24
Ebf3	1.68E-45	0.581644115	0.105	0.016	3.72E-41	2	Ebf3
Ntrk2	2.79E-45	0.556743884	0.495	0.286	6.19E-41	2	Ntrk2
Meis2	2.89E-45	0.453609694	0.457	0.25	6.41E-41	2	Meis2
Hsd11b2.2	7.93E-45	0.657134665	0.257	0.098	1.76E-40	2	Hsd11b2
Igf2r.1	9.54E-45	0.425202139	0.548	0.345	2.12E-40	2	Igf2r
Sat1.2	3.59E-44	-0.843026036	0.172	0.35	7.96E-40	2	Sat1
Gucy1a3	4.66E-44	0.647875771	0.139	0.032	1.04E-39	2	Gucy1a3
Sox17.2	1.75E-43	-0.733808678	0.019	0.14	3.89E-39	2	Sox17
Ltbp1	1.89E-43	0.72316402	0.215	0.085	4.20E-39	2	Ltbp1
Ptgis	2.52E-43	0.537111171	0.134	0.03	5.60E-39	2	Ptgis
Htra3	2.92E-43	0.539169692	0.143	0.033	6.49E-39	2	Htra3
Cpxm2.1	2.48E-42	-0.853255066	0.093	0.248	5.51E-38	2	Cpxm2
Srpx	3.83E-42	0.533558615	0.21	0.071	8.51E-38	2	Srpx
Cldn3.2	5.50E-42	-0.80581815	0.016	0.128	1.22E-37	2	Cldn3
Hmgb2.2	5.61E-42	-0.820473397	0.266	0.372	1.25E-37	2	Hmgb2
Pla2g4a	1.73E-41	0.610235612	0.178	0.063	3.84E-37	2	Pla2g4a
Rn60_1_2212.4.2	8.58E-41	0.348700977	0.899	0.784	1.90E-36	2	Rn60_1_2212.4
Myh11	1.16E-40	0.937069358	0.155	0.043	2.58E-36	2	Myh11
Cnn1	1.19E-40	0.697452446	0.185	0.067	2.63E-36	2	Cnn1
Krt8.2	2.77E-40	-0.857524861	0.035	0.154	6.15E-36	2	Krt8
Rps11	4.10E-40	-0.367319036	0.718	0.77	9.10E-36	2	Rps11
Prdm1.2	4.53E-40	-0.888931593	0.027	0.151	1.01E-35	2	Prdm1
Msx2.2	5.02E-40	-0.750632396	0.024	0.143	1.11E-35	2	Msx2
Irf1	8.30E-40	0.677600378	0.321	0.164	1.84E-35	2	Irf1
Fosb.2	1.11E-39	0.632514196	0.399	0.252	2.47E-35	2	Fosb
Wnt7a.2	2.29E-39	-0.831097411	0.017	0.119	5.09E-35	2	Wnt7a
Arf4	4.21E-39	0.45713245	0.61	0.443	9.34E-35	2	Arf4
Cd9.2	1.04E-38	-0.72566106	0.048	0.186	2.30E-34	2	Cd9
Srgn.1	1.87E-38	-0.906600224	0.067	0.209	4.14E-34	2	Srgn
Wfdc2.2	5.57E-38	-0.818029569	0.032	0.144	1.24E-33	2	Wfdc2
Mt.cox3.1	5.91E-38	-0.269754273	0.999	0.999	1.31E-33	2	Mt.cox3
Krt7.2	6.67E-38	-0.553587159	0.007	0.101	1.48E-33	2	Krt7
Mt2A.2	2.85E-37	-0.562163186	0.009	0.105	6.33E-33	2	Mt2A
Ahnak	3.23E-37	0.502396341	0.515	0.344	7.18E-33	2	Ahnak
Sall1.1	3.85E-37	-0.606452355	0.035	0.159	8.55E-33	2	Sall1
Hba.a1.2	6.07E-37	-2.84896526	0.094	0.116	1.35E-32	2	Hba.a1
Cthrc1	2.04E-36	0.680704719	0.127	0.034	4.54E-32	2	Cthrc1
Vcan.2	2.07E-36	-0.325986153	0.598	0.552	4.60E-32	2	Vcan
Olfml3	6.45E-36	0.469208873	0.348	0.179	1.43E-31	2	Olfml3
Ccnd3.1	6.89E-36	0.513976123	0.416	0.243	1.53E-31	2	Ccnd3
RGD1305645.1	1.87E-35	-0.718587691	0.227	0.362	4.16E-31	2	RGD1305645
Plac9	4.19E-35	0.403925908	0.118	0.029	9.29E-31	2	Plac9
Rhoj	4.29E-35	0.426595527	0.467	0.286	9.53E-31	2	Rhoj
Notum	1.28E-34	-0.695108281	0.03	0.141	2.84E-30	2	Notum
Btg2.1	1.58E-34	0.491703399	0.524	0.347	3.50E-30	2	Btg2
Flna	1.93E-34	0.438126702	0.63	0.485	4.28E-30	2	Flna
Cdh1.2	2.10E-34	-0.729971236	0.02	0.123	4.67E-30	2	Cdh1
Vstm4	2.66E-34	0.449123239	0.129	0.034	5.90E-30	2	Vstm4
Ucp2.2	3.24E-34	-0.662057959	0.058	0.187	7.20E-30	2	Ucp2
Axl	3.43E-34	0.385334915	0.226	0.098	7.61E-30	2	Axl
Ezr.2	4.64E-34	-0.560840438	0.015	0.112	1.03E-29	2	Ezr
Gstm7.1	4.65E-34	-0.62152053	0.049	0.173	1.03E-29	2	Gstm7
Dpt.2	5.12E-34	0.491928008	0.478	0.301	1.14E-29	2	Dpt
Plod2	2.07E-33	0.533329563	0.317	0.165	4.60E-29	2	Plod2
Igfbp2.2	2.41E-33	-0.608588704	0.029	0.139	5.36E-29	2	Igfbp2
Tnfrsf19.1	2.56E-33	-0.658860402	0.043	0.157	5.69E-29	2	Tnfrsf19
Mt1.1	6.80E-33	-0.581048109	0.014	0.106	1.51E-28	2	Mt1
Grb10	1.22E-32	0.493980131	0.427	0.275	2.71E-28	2	Grb10
Emilin1	1.98E-32	0.415509066	0.462	0.282	4.39E-28	2	Emilin1
Cdh11.2	1.98E-32	-0.474426825	0.425	0.478	4.39E-28	2	Cdh11
Tuba1b.1	2.78E-32	-0.376711776	0.554	0.566	6.18E-28	2	Tuba1b
H3f3c	5.15E-32	-0.286530421	0.77	0.767	1.14E-27	2	H3f3c
Msx1.2	1.17E-31	-0.706488573	0.02	0.116	2.60E-27	2	Msx1
Lpar4	1.38E-31	0.444516773	0.151	0.049	3.07E-27	2	Lpar4
F2r.1	3.48E-31	0.559890244	0.247	0.12	7.74E-27	2	F2r
Maged2.1	4.33E-31	0.390452316	0.497	0.34	9.63E-27	2	Maged2
Meis1	8.05E-31	0.527502092	0.283	0.149	1.79E-26	2	Meis1
Peg3.1	1.56E-30	0.324601121	0.548	0.374	3.46E-26	2	Peg3
C1qtnf2	2.04E-30	0.329358798	0.111	0.03	4.54E-26	2	C1qtnf2
Abcc9	3.93E-30	0.458246135	0.106	0.026	8.72E-26	2	Abcc9
Loxl1	5.47E-30	0.472222245	0.265	0.127	1.21E-25	2	Loxl1
Tpbg.2	7.25E-30	-0.594508768	0.072	0.2	1.61E-25	2	Tpbg
Svil	8.34E-30	0.553137991	0.216	0.095	1.85E-25	2	Svil
Cpe.2	8.55E-30	-0.60956013	0.121	0.267	1.90E-25	2	Cpe
Tgm2.1	8.67E-30	0.472413621	0.246	0.119	1.92E-25	2	Tgm2
Stmn1.2	1.47E-29	-0.682817134	0.222	0.353	3.27E-25	2	Stmn1
Lef1.1	2.55E-29	-0.549202678	0.02	0.114	5.66E-25	2	Lef1
Tpm1	2.58E-29	0.490905221	0.564	0.452	5.72E-25	2	Tpm1
Fkbp9	2.86E-29	0.438033641	0.431	0.288	6.34E-25	2	Fkbp9
Pmp22.1	3.17E-29	0.302277401	0.435	0.275	7.03E-25	2	Pmp22
Adamtsl1	3.48E-29	0.459485499	0.136	0.044	7.73E-25	2	Adamtsl1
Klf5.2	4.89E-29	-0.63943854	0.036	0.141	1.09E-24	2	Klf5
Mgst1.1	5.12E-29	-0.534073883	0.073	0.2	1.14E-24	2	Mgst1
Hba.a2.2	7.81E-29	-2.795576596	0.072	0.107	1.73E-24	2	Hba.a2
Colec12.1	8.92E-29	0.479302198	0.332	0.185	1.98E-24	2	Colec12
Nedd4	1.71E-28	0.270899617	0.881	0.766	3.80E-24	2	Nedd4
Tcf4.1	1.97E-28	-0.508166429	0.107	0.245	4.37E-24	2	Tcf4
Lgals3.2	2.27E-28	-0.541073199	0.018	0.102	5.04E-24	2	Lgals3
Col4a5.2	4.04E-28	-0.571151013	0.173	0.316	8.96E-24	2	Col4a5
Gatm	4.31E-28	-0.547363221	0.031	0.13	9.56E-24	2	Gatm
Trio	2.84E-27	0.432444109	0.122	0.038	6.30E-23	2	Trio
Tjp1.1	3.02E-27	-0.536024038	0.127	0.265	6.70E-23	2	Tjp1
Aldh2.2	3.17E-27	-0.6827176	0.107	0.223	7.04E-23	2	Aldh2
Crem.1	4.27E-27	0.607458437	0.275	0.159	9.48E-23	2	Crem
Bmp7.1	5.43E-27	-0.525127267	0.018	0.103	1.21E-22	2	Bmp7
Tcf21.1	5.68E-27	0.449163119	0.255	0.125	1.26E-22	2	Tcf21
Sdpr.1	6.48E-27	0.306004947	0.183	0.082	1.44E-22	2	Sdpr
Igfbp3.2	8.92E-27	0.602434047	0.351	0.227	1.98E-22	2	Igfbp3
Spint2.2	1.00E-26	-0.599426658	0.117	0.245	2.23E-22	2	Spint2
Plagl1	1.75E-26	0.389366565	0.144	0.051	3.89E-22	2	Plagl1
Nbl1.1	4.21E-26	-0.538421473	0.139	0.276	9.36E-22	2	Nbl1
Cdkn1c.1	6.19E-26	0.489162996	0.41	0.265	1.37E-21	2	Cdkn1c
Serpinf1.1	7.44E-26	0.430467089	0.286	0.155	1.65E-21	2	Serpinf1
Lpar1.2	8.85E-26	-0.616093225	0.132	0.263	1.97E-21	2	Lpar1
Cav1.2	2.20E-25	-0.899866414	0.042	0.122	4.89E-21	2	Cav1
Pmepa1	3.57E-25	0.403680701	0.26	0.142	7.92E-21	2	Pmepa1
Hs3st3b1.1	4.96E-25	-0.478115573	0.037	0.132	1.10E-20	2	Hs3st3b1
Myadm.1	9.51E-25	0.44423337	0.308	0.186	2.11E-20	2	Myadm
Cald1.1	1.70E-24	0.329619161	0.427	0.292	3.78E-20	2	Cald1
Il4r	1.97E-24	0.334626767	0.105	0.032	4.38E-20	2	Il4r
Fxyd6	2.00E-24	0.392604963	0.187	0.087	4.45E-20	2	Fxyd6
Cst3.1	2.24E-24	-0.495852472	0.309	0.438	4.98E-20	2	Cst3
RGD1564664	2.37E-24	0.552306003	0.225	0.122	5.26E-20	2	RGD1564664
Wls.1	2.83E-24	-0.534970737	0.077	0.191	6.29E-20	2	Wls
Cygb	3.65E-24	0.362177767	0.188	0.084	8.10E-20	2	Cygb
Thbs3	3.65E-24	0.379031229	0.108	0.032	8.11E-20	2	Thbs3
Bcam.2	6.00E-24	-0.386944137	0.021	0.102	1.33E-19	2	Bcam
Ran.2	6.22E-24	-0.482809763	0.373	0.476	1.38E-19	2	Ran
Creb3l1.1	9.50E-24	0.394100554	0.277	0.149	2.11E-19	2	Creb3l1
Id1.2	1.36E-23	-0.454238411	0.384	0.512	3.01E-19	2	Id1
Fbln5	1.65E-23	0.412349999	0.179	0.081	3.66E-19	2	Fbln5
Aoc3	2.19E-23	0.373581097	0.129	0.046	4.85E-19	2	Aoc3
Spon2.1	2.58E-23	0.385808109	0.179	0.079	5.73E-19	2	Spon2
Adamts1.1	3.30E-23	0.403003738	0.289	0.16	7.33E-19	2	Adamts1
Tubb4b.1	3.59E-23	-0.588997995	0.068	0.162	7.96E-19	2	Tubb4b
Gadd45a.2	4.22E-23	-0.548055025	0.034	0.121	9.36E-19	2	Gadd45a
Itm2b.2	4.44E-23	-0.344513341	0.622	0.679	9.86E-19	2	Itm2b
Cd248.1	4.87E-23	0.400080165	0.219	0.106	1.08E-18	2	Cd248
Dnajb4	5.41E-23	0.482037026	0.277	0.165	1.20E-18	2	Dnajb4
Anxa1.2	6.71E-23	-0.536419545	0.182	0.267	1.49E-18	2	Anxa1
Lmna.1	1.91E-22	0.329017537	0.343	0.23	4.25E-18	2	Lmna
Slc25a5.1	4.06E-22	-0.470212708	0.172	0.305	9.02E-18	2	Slc25a5
Lix1l	4.51E-22	0.334210868	0.387	0.246	1.00E-17	2	Lix1l
Daam1	4.87E-22	0.423872143	0.196	0.095	1.08E-17	2	Daam1
Fzd1	5.92E-22	0.410797506	0.293	0.173	1.31E-17	2	Fzd1
Top2a.1	6.06E-22	-0.679519567	0.027	0.104	1.35E-17	2	Top2a
Cpm.2	6.32E-22	-0.464523225	0.034	0.12	1.40E-17	2	Cpm
Atp1b3.2	7.17E-22	-0.4350151	0.243	0.381	1.59E-17	2	Atp1b3
Dkk2.1	8.26E-22	0.38130973	0.177	0.08	1.83E-17	2	Dkk2
Adamts4	9.78E-22	0.388108291	0.107	0.034	2.17E-17	2	Adamts4
Fos.1	9.95E-22	0.462742774	0.411	0.28	2.21E-17	2	Fos
Sapcd1	1.09E-21	0.367360604	0.147	0.059	2.43E-17	2	Sapcd1
LOC100363469.2	1.46E-21	-0.250595333	0.436	0.424	3.23E-17	2	LOC100363469
LOC100360316	1.47E-21	-0.257819489	0.686	0.688	3.26E-17	2	LOC100360316
Tgfbi.1	1.50E-21	-0.511774358	0.262	0.379	3.33E-17	2	Tgfbi
Hmcn1	2.83E-21	0.427580682	0.158	0.072	6.29E-17	2	Hmcn1
Timp2	2.97E-21	0.29083181	0.309	0.192	6.59E-17	2	Timp2
Hspa1b	3.45E-21	0.524459551	0.146	0.064	7.66E-17	2	Hspa1b
Ext1	3.64E-21	0.415230248	0.189	0.088	8.09E-17	2	Ext1
Alcam	5.24E-21	0.478872295	0.182	0.097	1.16E-16	2	Alcam
Nfib	5.98E-21	0.40883953	0.182	0.09	1.33E-16	2	Nfib
Dpy19l1	7.93E-21	0.413476497	0.223	0.127	1.76E-16	2	Dpy19l1
Plpp3.2	1.03E-20	0.37473554	0.365	0.236	2.29E-16	2	Plpp3
Nkd2	1.54E-20	-0.556776241	0.062	0.158	3.42E-16	2	Nkd2
Ptgfrn	1.73E-20	0.393501667	0.207	0.111	3.84E-16	2	Ptgfrn
Slc38a2.2	1.86E-20	0.3718431	0.599	0.48	4.12E-16	2	Slc38a2
Lhfpl2	2.14E-20	0.381136234	0.121	0.045	4.76E-16	2	Lhfpl2
Sub1.1	4.10E-20	-0.381804785	0.345	0.474	9.10E-16	2	Sub1
Zmiz1.1	4.64E-20	0.372767696	0.474	0.347	1.03E-15	2	Zmiz1
P4ha2	5.85E-20	0.371747848	0.117	0.044	1.30E-15	2	P4ha2
Clec2g.1	6.77E-20	-0.500395933	0.052	0.14	1.50E-15	2	Clec2g
Rab32	8.35E-20	-0.399331195	0.046	0.134	1.85E-15	2	Rab32
Ttc28	9.68E-20	0.358600221	0.245	0.136	2.15E-15	2	Ttc28
Msrb3	1.42E-19	0.413553193	0.128	0.053	3.15E-15	2	Msrb3
Vkorc1.1	1.46E-19	0.383008676	0.298	0.183	3.23E-15	2	Vkorc1
Prkcdbp	1.53E-19	0.252832866	0.435	0.31	3.41E-15	2	Prkcdbp
Lima1	1.74E-19	0.3338853	0.267	0.16	3.86E-15	2	Lima1
Nrp2	1.84E-19	0.282139901	0.106	0.042	4.09E-15	2	Nrp2
Calm2.2	1.91E-19	-0.263713842	0.67	0.682	4.24E-15	2	Calm2
Adamts2	1.98E-19	0.382079871	0.15	0.064	4.39E-15	2	Adamts2
Ebf1	2.31E-19	0.384082299	0.115	0.042	5.13E-15	2	Ebf1
Sms.2	4.12E-19	-0.553822987	0.059	0.146	9.15E-15	2	Sms
Atf4	4.27E-19	0.315253302	0.539	0.431	9.48E-15	2	Atf4
Fyn	5.07E-19	0.276098144	0.213	0.117	1.13E-14	2	Fyn
Ifitm1	5.40E-19	-0.49368776	0.157	0.249	1.20E-14	2	Ifitm1
Lama2.1	5.77E-19	0.417032281	0.167	0.077	1.28E-14	2	Lama2
Sdc4.2	9.41E-19	-0.533618175	0.1	0.195	2.09E-14	2	Sdc4
Icam1	2.02E-18	0.431044975	0.133	0.055	4.49E-14	2	Icam1
Ugt1a2.2	2.03E-18	-0.472011065	0.052	0.137	4.51E-14	2	Ugt1a2
Nf1x	2.07E-18	0.372089926	0.239	0.147	4.59E-14	2	Nf1x
S1pr2	2.15E-18	0.327967406	0.143	0.062	4.78E-14	2	S1pr2
RGD1309079	2.24E-18	0.479400658	0.158	0.082	4.97E-14	2	RGD1309079
Sept8	2.79E-18	0.332314007	0.352	0.239	6.19E-14	2	Sept8
Bicc1	3.25E-18	0.331700744	0.129	0.053	7.22E-14	2	Bicc1
P4ha1	3.55E-18	0.368119313	0.175	0.086	7.88E-14	2	P4ha1
Tmem176b.1	4.76E-18	-0.465636928	0.038	0.111	1.06E-13	2	Tmem176b
LOC100359539.1	5.47E-18	-0.482719238	0.03	0.102	1.21E-13	2	LOC100359539
Anxa6	5.99E-18	0.359592765	0.351	0.243	1.33E-13	2	Anxa6
Net1.1	6.62E-18	-0.427753079	0.05	0.128	1.47E-13	2	Net1
Egr2	7.26E-18	0.447815354	0.166	0.082	1.61E-13	2	Egr2
Ckap4	8.14E-18	0.353930688	0.314	0.219	1.81E-13	2	Ckap4
Arpc5l	9.56E-18	-0.435606833	0.134	0.242	2.12E-13	2	Arpc5l
Il11ra1	1.30E-17	0.343932329	0.202	0.108	2.90E-13	2	Il11ra1
Selm	1.61E-17	0.290027188	0.241	0.139	3.57E-13	2	Selm
Rnd3.1	2.10E-17	0.445019108	0.321	0.217	4.67E-13	2	Rnd3
Coq10b.1	2.51E-17	0.43325651	0.224	0.13	5.57E-13	2	Coq10b
Oaf	2.58E-17	0.349022119	0.286	0.176	5.74E-13	2	Oaf
P4hb	3.96E-17	0.251505276	0.624	0.531	8.78E-13	2	P4hb
Gpx1.2	4.74E-17	-0.394406585	0.23	0.267	1.05E-12	2	Gpx1
Arpc1b.2	4.81E-17	-0.501234	0.143	0.243	1.07E-12	2	Arpc1b
Fhl1	4.98E-17	0.362174485	0.172	0.088	1.11E-12	2	Fhl1
Nrp1	7.87E-17	0.347738439	0.283	0.176	1.75E-12	2	Nrp1
Serbp1	1.02E-16	-0.400227491	0.327	0.433	2.27E-12	2	Serbp1
Crip2.2	1.11E-16	-0.515914298	0.126	0.212	2.45E-12	2	Crip2
Cyr61.2	1.58E-16	0.259113021	0.38	0.26	3.50E-12	2	Cyr61
C1qtnf5	1.77E-16	0.379878593	0.108	0.042	3.93E-12	2	C1qtnf5
Ehd4.1	2.85E-16	-0.425604782	0.049	0.122	6.32E-12	2	Ehd4
Aldh3a2	2.91E-16	0.355194424	0.205	0.118	6.45E-12	2	Aldh3a2
Ahcy.1	4.03E-16	-0.402460138	0.088	0.178	8.94E-12	2	Ahcy
Irs2	5.93E-16	0.3737855	0.156	0.076	1.32E-11	2	Irs2
Slc25a25.1	6.36E-16	0.371702179	0.2	0.123	1.41E-11	2	Slc25a25
Arxes2	6.48E-16	0.348225771	0.103	0.04	1.44E-11	2	Arxes2
Rn60_1_2216.1.1	6.81E-16	-0.493177705	0.116	0.157	1.51E-11	2	Rn60_1_2216.1
Bsg.1	8.43E-16	-0.330530168	0.401	0.446	1.87E-11	2	Bsg
Impad1.1	8.82E-16	0.367835329	0.308	0.216	1.96E-11	2	Impad1
Anp32b.1	1.06E-15	-0.378618997	0.246	0.365	2.36E-11	2	Anp32b
Nt5e	1.12E-15	0.260249663	0.104	0.043	2.49E-11	2	Nt5e
Hmg1l1.1	1.36E-15	-0.356812337	0.478	0.57	3.01E-11	2	Hmg1l1
S100a6	1.61E-15	-0.370617696	0.37	0.448	3.57E-11	2	S100a6
Ednra	1.65E-15	0.423140516	0.247	0.152	3.66E-11	2	Ednra
Pam.1	1.82E-15	-0.450949331	0.194	0.297	4.04E-11	2	Pam
Efnb1	1.85E-15	0.301601525	0.214	0.122	4.11E-11	2	Efnb1
Smg6	2.08E-15	0.295253828	0.124	0.056	4.62E-11	2	Smg6
Crtap.1	2.32E-15	0.326567858	0.352	0.243	5.16E-11	2	Crtap
Lrrc17.1	2.50E-15	0.343264854	0.204	0.112	5.55E-11	2	Lrrc17
Wnt4.2	3.17E-15	-0.409220046	0.163	0.259	7.03E-11	2	Wnt4
Ifi27	3.19E-15	-0.403578536	0.191	0.28	7.08E-11	2	Ifi27
Calu	3.65E-15	0.310132581	0.39	0.286	8.11E-11	2	Calu
Sik1	6.77E-15	0.395386208	0.199	0.122	1.50E-10	2	Sik1
Tfpi	8.47E-15	0.343879523	0.233	0.137	1.88E-10	2	Tfpi
C1s.1	9.32E-15	0.290147657	0.227	0.133	2.07E-10	2	C1s
Serp1	1.01E-14	0.252125615	0.336	0.248	2.25E-10	2	Serp1
Nkd1	1.19E-14	-0.414114597	0.131	0.192	2.64E-10	2	Nkd1
Hic1.1	1.33E-14	0.276907333	0.199	0.112	2.95E-10	2	Hic1
Csrnp1	1.52E-14	0.374610629	0.251	0.182	3.37E-10	2	Csrnp1
Mat2a	1.53E-14	0.284598042	0.363	0.264	3.39E-10	2	Mat2a
Epha4.2	1.54E-14	-0.357912144	0.085	0.169	3.41E-10	2	Epha4
Lamb1	1.54E-14	0.258596276	0.236	0.144	3.42E-10	2	Lamb1
Id4	1.55E-14	0.389051308	0.17	0.095	3.44E-10	2	Id4
Pcdh18.1	2.63E-14	0.296248442	0.236	0.142	5.83E-10	2	Pcdh18
Hdgf	2.65E-14	-0.303635931	0.122	0.217	5.88E-10	2	Hdgf
Cox5a	2.70E-14	-0.377184869	0.151	0.252	5.99E-10	2	Cox5a
Etl4.2	3.09E-14	-0.318956248	0.039	0.106	6.87E-10	2	Etl4
Arsb.1	3.66E-14	0.303080055	0.164	0.086	8.12E-10	2	Arsb
Tubb5.1	3.73E-14	-0.264192765	0.611	0.649	8.27E-10	2	Tubb5
Minos1.1	4.60E-14	-0.372527806	0.146	0.245	1.02E-09	2	Minos1
Sh3kbp1	4.80E-14	0.264761769	0.14	0.077	1.06E-09	2	Sh3kbp1
Ppp1r15a.2	4.81E-14	0.339971964	0.346	0.25	1.07E-09	2	Ppp1r15a
Crispld2	5.84E-14	0.306490447	0.127	0.062	1.30E-09	2	Crispld2
Pxdc1	9.88E-14	0.364445296	0.147	0.076	2.19E-09	2	Pxdc1
Tubb6	1.03E-13	0.301772776	0.29	0.196	2.29E-09	2	Tubb6
Ybx3.2	1.29E-13	-0.369280806	0.219	0.263	2.86E-09	2	Ybx3
P3h3	1.46E-13	0.256108442	0.197	0.116	3.23E-09	2	P3h3
Csrp2.1	2.27E-13	-0.259066637	0.044	0.109	5.03E-09	2	Csrp2
H2afy	2.35E-13	-0.35284342	0.205	0.308	5.22E-09	2	H2afy
Sfrp2.1	2.68E-13	0.304045311	0.246	0.152	5.95E-09	2	Sfrp2
Acadm.2	3.52E-13	-0.33910181	0.045	0.112	7.81E-09	2	Acadm
Lpl	3.54E-13	0.378734077	0.106	0.048	7.86E-09	2	Lpl
Tecr.1	3.56E-13	-0.33395017	0.111	0.2	7.91E-09	2	Tecr
Actn1	3.57E-13	0.331936697	0.33	0.26	7.94E-09	2	Actn1
Tns3	3.94E-13	0.287714929	0.224	0.146	8.74E-09	2	Tns3
Plp2.2	4.38E-13	-0.289826664	0.09	0.173	9.73E-09	2	Plp2
Nexn	7.58E-13	0.307419875	0.106	0.047	1.68E-08	2	Nexn
Nxt1.1	8.29E-13	-0.322069648	0.047	0.114	1.84E-08	2	Nxt1
Tp53	8.36E-13	-0.312683842	0.123	0.21	1.86E-08	2	Tp53
RGD1311744.1	9.06E-13	0.255469704	0.143	0.076	2.01E-08	2	RGD1311744
Tmem164	9.71E-13	0.325425635	0.113	0.052	2.16E-08	2	Tmem164
Gsn	1.08E-12	0.425358323	0.139	0.085	2.39E-08	2	Gsn
Runx1t1.1	1.08E-12	0.28373626	0.185	0.105	2.40E-08	2	Runx1t1
Fermt2	1.09E-12	0.264840403	0.205	0.127	2.43E-08	2	Fermt2
Mex3b	1.20E-12	0.345244332	0.207	0.126	2.67E-08	2	Mex3b
Ly6e.1	1.38E-12	-0.346402737	0.111	0.189	3.05E-08	2	Ly6e
Txn1.1	1.53E-12	-0.349913746	0.272	0.371	3.41E-08	2	Txn1
H3f3a	1.58E-12	-0.331664987	0.159	0.242	3.50E-08	2	H3f3a
Tgfb1i1	1.61E-12	0.272681374	0.181	0.104	3.57E-08	2	Tgfb1i1
Tnfrsf11b	1.64E-12	0.305917294	0.105	0.047	3.64E-08	2	Tnfrsf11b
Marveld1	2.07E-12	0.273098731	0.206	0.122	4.60E-08	2	Marveld1
Smc4.1	2.26E-12	-0.404038417	0.071	0.13	5.02E-08	2	Smc4
Jun.1	2.72E-12	0.268809246	0.657	0.562	6.05E-08	2	Jun
Efnb2.2	2.83E-12	-0.298107462	0.06	0.126	6.28E-08	2	Efnb2
Tpm2.1	3.35E-12	0.332873146	0.162	0.089	7.44E-08	2	Tpm2
Ivd	3.35E-12	-0.28479783	0.043	0.105	7.45E-08	2	Ivd
Pja1	3.82E-12	0.311341654	0.156	0.085	8.49E-08	2	Pja1
Mfge8.2	4.15E-12	-0.386956883	0.139	0.219	9.21E-08	2	Mfge8
Numbl	4.80E-12	0.267104761	0.12	0.058	1.07E-07	2	Numbl
Ptgs2	4.96E-12	0.399692192	0.137	0.071	1.10E-07	2	Ptgs2
Klf4.1	4.97E-12	0.38713086	0.328	0.249	1.10E-07	2	Klf4
Psme1	5.27E-12	-0.294813199	0.153	0.246	1.17E-07	2	Psme1
Fkbp7	5.73E-12	0.308607712	0.134	0.069	1.27E-07	2	Fkbp7
Afap1	6.24E-12	0.317827963	0.129	0.072	1.38E-07	2	Afap1
Rab34	6.89E-12	0.310661357	0.19	0.114	1.53E-07	2	Rab34
Wsb1.1	7.46E-12	0.277171534	0.274	0.195	1.66E-07	2	Wsb1
Tmem39a	1.02E-11	0.306709872	0.149	0.087	2.26E-07	2	Tmem39a
Rnaset2.1	1.22E-11	-0.333147362	0.095	0.174	2.70E-07	2	Rnaset2
Kdelr3	1.64E-11	0.281295241	0.193	0.118	3.64E-07	2	Kdelr3
Rnf144a	1.75E-11	0.289761675	0.116	0.058	3.89E-07	2	Rnf144a
C1r.1	1.89E-11	0.295903948	0.203	0.125	4.19E-07	2	C1r
Atp2b1.2	2.40E-11	-0.348742581	0.146	0.223	5.34E-07	2	Atp2b1
Tpm3.1	2.43E-11	-0.29400688	0.106	0.182	5.40E-07	2	Tpm3
Jund.1	2.53E-11	0.298724252	0.319	0.231	5.63E-07	2	Jund
Slc25a15.2	2.79E-11	-0.299407014	0.056	0.122	6.20E-07	2	Slc25a15
LOC100362738.1	3.88E-11	-0.29283314	0.114	0.192	8.61E-07	2	LOC100362738
Eng	4.32E-11	-0.395276275	0.105	0.176	9.60E-07	2	Eng
Itga6.2	4.44E-11	-0.380054344	0.054	0.11	9.87E-07	2	Itga6
Gfpt1	4.98E-11	0.28288569	0.167	0.098	1.11E-06	2	Gfpt1
Col6a1	5.58E-11	0.253005068	0.107	0.051	1.24E-06	2	Col6a1
Tagln2.2	7.03E-11	-0.347442467	0.221	0.287	1.56E-06	2	Tagln2
Vimp.1	7.49E-11	0.289866294	0.233	0.161	1.66E-06	2	Vimp
Nudt4.1	9.91E-11	0.258332077	0.327	0.241	2.20E-06	2	Nudt4
Vcl	1.09E-10	0.277517093	0.244	0.179	2.42E-06	2	Vcl
Sash1	1.15E-10	0.290073689	0.152	0.087	2.54E-06	2	Sash1
Pttg1ip	1.38E-10	0.256404489	0.314	0.241	3.06E-06	2	Pttg1ip
Mphosph8.1	1.38E-10	-0.280141394	0.077	0.139	3.06E-06	2	Mphosph8
Ier3.1	1.40E-10	-0.338624364	0.291	0.385	3.12E-06	2	Ier3
Tmod3	1.52E-10	-0.337375171	0.06	0.124	3.39E-06	2	Tmod3
Prnp	1.54E-10	0.332119372	0.208	0.142	3.42E-06	2	Prnp
Fads1	1.88E-10	0.277408702	0.103	0.053	4.18E-06	2	Fads1
Zfp36.2	2.13E-10	0.300367779	0.359	0.278	4.74E-06	2	Zfp36
Sgcb.1	2.27E-10	0.280133451	0.13	0.07	5.05E-06	2	Sgcb
Hoxd10.1	2.58E-10	-0.339968133	0.106	0.183	5.73E-06	2	Hoxd10
Ppp1r10	3.54E-10	0.297498176	0.201	0.129	7.87E-06	2	Ppp1r10
LOC100911295	3.56E-10	-0.283199435	0.442	0.502	7.90E-06	2	LOC100911295
Rbp1	4.01E-10	-0.371012514	0.192	0.258	8.89E-06	2	Rbp1
Snx18	4.63E-10	0.29354607	0.151	0.092	1.03E-05	2	Snx18
Ldha.1	5.27E-10	-0.311784826	0.293	0.367	1.17E-05	2	Ldha
Ncoa4.1	5.64E-10	-0.365717427	0.105	0.15	1.25E-05	2	Ncoa4
Prdx6.1	5.66E-10	-0.320141975	0.192	0.267	1.26E-05	2	Prdx6
Gpc1.1	7.41E-10	-0.328899005	0.094	0.163	1.64E-05	2	Gpc1
Atp8b2	1.08E-09	0.269398485	0.158	0.097	2.40E-05	2	Atp8b2
Cir1	1.11E-09	-0.3068037	0.07	0.131	2.46E-05	2	Cir1
Akr1b1.1	1.14E-09	-0.349982558	0.189	0.258	2.54E-05	2	Akr1b1
Ttyh3.1	1.30E-09	0.279404878	0.282	0.222	2.89E-05	2	Ttyh3
Atp5a1	1.43E-09	-0.280137561	0.401	0.471	3.18E-05	2	Atp5a1
Gstm1	1.81E-09	-0.334757948	0.058	0.116	4.03E-05	2	Gstm1
Parp4	2.18E-09	-0.265054119	0.054	0.107	4.85E-05	2	Parp4
Cebpd	2.30E-09	0.25045106	0.127	0.07	5.10E-05	2	Cebpd
Sfr1.1	2.58E-09	0.260877097	0.413	0.335	5.72E-05	2	Sfr1
Rdh10.1	3.09E-09	-0.297297307	0.113	0.184	6.86E-05	2	Rdh10
Rrm1.1	3.47E-09	-0.332462834	0.087	0.147	7.70E-05	2	Rrm1
Iah1	3.53E-09	-0.255260795	0.055	0.108	7.83E-05	2	Iah1
Dbi.1	3.62E-09	-0.345355283	0.139	0.211	8.03E-05	2	Dbi
Rcn2	3.96E-09	0.252296918	0.314	0.239	8.80E-05	2	Rcn2
Tspan7.1	5.95E-09	0.275523959	0.16	0.098	0.000132132	2	Tspan7
Elk3.1	5.99E-09	-0.305703528	0.088	0.15	0.000133	2	Elk3
Psmd8	6.55E-09	-0.274225013	0.111	0.178	0.000145431	2	Psmd8
Psmb1	6.78E-09	-0.301591294	0.161	0.235	0.000150632	2	Psmb1
Tob1.1	6.87E-09	0.269339171	0.199	0.145	0.000152503	2	Tob1
Glrx3	7.31E-09	-0.306367718	0.086	0.145	0.000162403	2	Glrx3
Chd3	7.93E-09	0.252931127	0.182	0.124	0.000176181	2	Chd3
Myl12b	9.37E-09	-0.270420989	0.259	0.323	0.000207956	2	Myl12b
Sgce	9.71E-09	0.280429721	0.156	0.098	0.000215695	2	Sgce
Atp5l	1.05E-08	-0.250907964	0.275	0.363	0.000233857	2	Atp5l
Vdac1	1.08E-08	-0.252533418	0.183	0.256	0.000240323	2	Vdac1
Ptprf.2	1.11E-08	-0.30442139	0.129	0.197	0.000247367	2	Ptprf
Ngfr	1.12E-08	0.288701786	0.101	0.052	0.00024954	2	Ngfr
Stat3	1.41E-08	0.288352959	0.235	0.172	0.000312953	2	Stat3
Ano1.1	1.48E-08	-0.296904067	0.11	0.177	0.000329054	2	Ano1
Adamts7.2	1.62E-08	-0.327704856	0.105	0.169	0.000358854	2	Adamts7
Erh	1.64E-08	-0.28654379	0.248	0.33	0.00036312	2	Erh
AC135696.1	2.50E-08	-0.262066591	0.207	0.285	0.000554935	2	AC135696.1
Glul	3.15E-08	-0.350835656	0.102	0.15	0.000699327	2	Glul
Gdf10.1	3.23E-08	0.319585908	0.222	0.153	0.000716215	2	Gdf10
Cox6b1	3.26E-08	-0.25625585	0.193	0.26	0.00072405	2	Cox6b1
Pgk1	4.79E-08	-0.289489868	0.182	0.235	0.001062889	2	Pgk1
Arl6ip1.1	5.31E-08	-0.305692643	0.095	0.156	0.00117806	2	Arl6ip1
Zfp575	5.91E-08	0.26202075	0.142	0.085	0.001312279	2	Zfp575
Fmo1	5.99E-08	-0.325690915	0.125	0.182	0.001330625	2	Fmo1
Ing1.1	6.37E-08	0.305539832	0.268	0.213	0.001415285	2	Ing1
Hs6st1	6.45E-08	0.261545911	0.103	0.062	0.001431644	2	Hs6st1
Des.2	9.24E-08	0.328538005	0.196	0.135	0.00205099	2	Des
Ndufa4.1	1.10E-07	-0.257763059	0.317	0.391	0.002449952	2	Ndufa4
Glg1	1.20E-07	0.25054888	0.212	0.152	0.002667397	2	Glg1
Arpc3	1.44E-07	-0.346516867	0.139	0.192	0.003203202	2	Arpc3
S100a16	1.53E-07	-0.280878946	0.151	0.212	0.003405985	2	S100a16
Ptpn13.1	1.75E-07	-0.293530179	0.116	0.177	0.003887605	2	Ptpn13
Sh3bgrl3	2.21E-07	-0.277686699	0.091	0.133	0.004914397	2	Sh3bgrl3
Reck.1	2.55E-07	0.274835536	0.185	0.123	0.005672539	2	Reck
Lats2	2.95E-07	0.263450097	0.128	0.08	0.006546558	2	Lats2
Ncl	4.26E-07	-0.261697566	0.374	0.434	0.009460028	2	Ncl
Spry1	4.49E-07	0.263151562	0.264	0.197	0.009961362	2	Spry1
Unc5b.2	5.00E-07	-0.315706183	0.056	0.101	0.011109075	2	Unc5b
Cyb5b.1	5.15E-07	-0.274184253	0.089	0.145	0.011433774	2	Cyb5b
Scp2	8.02E-07	-0.263937539	0.11	0.168	0.017800388	2	Scp2
Bambi.2	8.21E-07	-0.321304332	0.128	0.168	0.018223584	2	Bambi
Klhl13	9.09E-07	0.252798281	0.111	0.066	0.020187687	2	Klhl13
Egflam.1	1.24E-06	0.258542713	0.163	0.107	0.027516726	2	Egflam
Atpif1	1.26E-06	-0.2717993	0.099	0.148	0.02806593	2	Atpif1
Ets2.2	1.47E-06	-0.257422056	0.094	0.139	0.032678528	2	Ets2
Pdcd4.1	2.04E-06	-0.278396399	0.247	0.312	0.045187646	2	Pdcd4
Mrvi1	2.86E-06	0.25767812	0.129	0.085	0.063542975	2	Mrvi1
Tcf7l2.1	2.91E-06	0.269870023	0.151	0.099	0.064538122	2	Tcf7l2
Stip1	3.43E-06	-0.256502757	0.082	0.128	0.076190355	2	Stip1
Crip1.2	3.65E-06	-0.274803989	0.165	0.191	0.080996241	2	Crip1
Adipor1.1	4.41E-06	-0.268120265	0.098	0.146	0.097968577	2	Adipor1
Wdr83os	5.38E-06	-0.250389358	0.125	0.177	0.119556786	2	Wdr83os
Camk2d.1	9.53E-06	-0.291145838	0.143	0.181	0.211707817	2	Camk2d
Pik3r1.1	9.61E-06	0.264438249	0.267	0.206	0.213297211	2	Pik3r1
Edf1	9.99E-06	-0.256302099	0.139	0.189	0.221766298	2	Edf1
Armcx2	1.19E-05	0.278332063	0.205	0.156	0.264284347	2	Armcx2
Sel1l	1.45E-05	0.265833376	0.151	0.11	0.32306133	2	Sel1l
Herpud1.2	3.31E-05	0.250992794	0.205	0.153	0.733972978	2	Herpud1
Nrgn.3	0	1.836226351	0.784	0.136	0	3	Nrgn
Cpxm2.2	0	1.404943645	0.753	0.165	0	3	Cpxm2
Tgfbi.2	0	1.266365607	0.881	0.301	0	3	Tgfbi
Plac8.3	3.65E-266	1.068556875	0.803	0.269	8.10E-262	3	Plac8
Vcan.3	1.71E-262	0.87614815	0.947	0.509	3.79E-258	3	Vcan
Fn1.2	1.58E-253	0.796735368	0.969	0.597	3.51E-249	3	Fn1
Apcdd1.3	1.96E-220	0.878910956	0.892	0.447	4.35E-216	3	Apcdd1
Col3a1.2	6.60E-204	-0.26848665	0.994	0.835	1.46E-199	3	Col3a1
Cdh11.3	1.77E-169	0.725692189	0.844	0.426	3.94E-165	3	Cdh11
Col6a3.3	2.16E-165	0.6495924	0.867	0.457	4.79E-161	3	Col6a3
NEWGENE_621351.1	8.01E-162	-0.680194116	0.902	0.73	1.78E-157	3	NEWGENE_621351
Tnfrsf21.3	7.89E-158	0.924779637	0.585	0.192	1.75E-153	3	Tnfrsf21
Col1a1.1	3.30E-152	-0.33807603	0.991	0.841	7.34E-148	3	Col1a1
Nkd2.1	3.22E-144	0.969264485	0.445	0.11	7.15E-140	3	Nkd2
Axin2.3	5.45E-142	0.816492464	0.581	0.214	1.21E-137	3	Axin2
Vim.1	1.14E-138	0.434878955	0.979	0.76	2.54E-134	3	Vim
Col6a2.2	1.01E-137	0.448714198	0.909	0.558	2.25E-133	3	Col6a2
Fmo1.1	3.12E-137	0.892356238	0.482	0.137	6.94E-133	3	Fmo1
Col18a1.3	7.71E-137	0.803003059	0.651	0.273	1.71E-132	3	Col18a1
Apoe.2	9.72E-107	0.375599	0.722	0.386	2.16E-102	3	Apoe
Dpt.3	4.27E-105	0.515404309	0.62	0.285	9.48E-101	3	Dpt
Lgals1.1	3.27E-102	0.428136728	0.784	0.45	7.27E-98	3	Lgals1
Ntrk2.1	7.26E-102	0.584668395	0.606	0.274	1.61E-97	3	Ntrk2
Id1.3	8.31E-102	0.650645124	0.772	0.462	1.84E-97	3	Id1
Ptn.1	1.49E-96	-0.70830182	0.691	0.688	3.32E-92	3	Ptn
Gatm.1	4.15E-96	0.689289149	0.334	0.092	9.20E-92	3	Gatm
Serpinh1.3	7.40E-95	0.372243726	0.947	0.712	1.64E-90	3	Serpinh1
Moxd1.1	1.42E-93	0.571643564	0.421	0.151	3.14E-89	3	Moxd1
Vwa2	1.85E-92	0.85996864	0.228	0.043	4.10E-88	3	Vwa2
Sparcl1.1	2.96E-92	0.615466048	0.553	0.243	6.57E-88	3	Sparcl1
Col26a1.1	7.13E-92	0.569435604	0.483	0.196	1.58E-87	3	Col26a1
Pdgfrb	4.69E-91	0.72323348	0.438	0.157	1.04E-86	3	Pdgfrb
Col4a1.1	1.38E-90	0.311298802	0.605	0.32	3.07E-86	3	Col4a1
Notum.1	3.15E-89	0.632367121	0.338	0.101	7.00E-85	3	Notum
Islr.1	6.45E-89	0.398748591	0.692	0.381	1.43E-84	3	Islr
Col4a5.3	1.37E-87	0.55124015	0.562	0.266	3.04E-83	3	Col4a5
Ano1.2	3.68E-87	0.637285512	0.4	0.14	8.16E-83	3	Ano1
Cpe.3	7.00E-87	0.571696959	0.507	0.218	1.55E-82	3	Cpe
Itm2c.1	7.66E-85	0.51096005	0.726	0.433	1.70E-80	3	Itm2c
Id3.1	4.72E-84	0.501092428	0.867	0.605	1.05E-79	3	Id3
RGD1305645.2	8.34E-83	0.498948323	0.611	0.313	1.85E-78	3	RGD1305645
Stra6	1.75E-82	0.753067787	0.237	0.048	3.88E-78	3	Stra6
Postn.2	2.75E-82	-0.750714351	0.556	0.472	6.10E-78	3	Postn
Mfge8.3	1.94E-81	0.678678441	0.448	0.18	4.30E-77	3	Mfge8
Sparc.1	2.53E-80	-0.35576765	0.873	0.769	5.63E-76	3	Sparc
Tmsb4x.1	2.77E-80	-0.459423301	0.883	0.826	6.16E-76	3	Tmsb4x
Cst3.2	3.97E-80	0.552188466	0.678	0.391	8.82E-76	3	Cst3
Lpar1.3	4.25E-77	0.674073362	0.491	0.217	9.43E-73	3	Lpar1
Bmp7.2	6.33E-77	0.699921519	0.272	0.07	1.41E-72	3	Bmp7
Pdgfra.2	1.33E-76	0.351190218	0.61	0.331	2.95E-72	3	Pdgfra
S100a6.1	2.21E-76	0.340191728	0.689	0.408	4.90E-72	3	S100a6
Igfbp4	2.24E-76	0.581965266	0.57	0.287	4.98E-72	3	Igfbp4
Igfbp5.2	8.47E-75	-1.082701246	0.457	0.533	1.88E-70	3	Igfbp5
Abcg5	9.38E-74	0.664633444	0.167	0.024	2.08E-69	3	Abcg5
LOC100363469.3	1.30E-72	-0.837410318	0.278	0.444	2.89E-68	3	LOC100363469
Spry1.1	3.49E-72	0.654054167	0.42	0.178	7.76E-68	3	Spry1
Plekha5.1	6.81E-71	0.62375507	0.43	0.18	1.51E-66	3	Plekha5
Pam.2	4.30E-69	0.518298341	0.523	0.255	9.54E-65	3	Pam
Sema5a.1	2.60E-68	0.529536244	0.476	0.22	5.76E-64	3	Sema5a
Tnfrsf19.2	9.17E-68	0.686563267	0.329	0.121	2.04E-63	3	Tnfrsf19
Acta2.3	1.42E-67	-1.273115945	0.097	0.247	3.16E-63	3	Acta2
Tshz3.1	1.17E-66	0.493329214	0.404	0.173	2.60E-62	3	Tshz3
AC109891.2.2	1.38E-65	-1.238847402	0.105	0.245	3.06E-61	3	AC109891.2
Hoxd10.2	1.60E-64	0.537156766	0.37	0.149	3.55E-60	3	Hoxd10
Wnt4.3	2.19E-64	0.40789391	0.459	0.222	4.87E-60	3	Wnt4
AABR07068705.1.1	2.44E-64	-0.466410815	0.641	0.601	5.41E-60	3	AABR07068705.1
Mmp2.1	2.19E-63	0.381768375	0.531	0.285	4.86E-59	3	Mmp2
Bgn.1	1.91E-62	0.270064333	0.682	0.426	4.24E-58	3	Bgn
Anxa2.2	2.19E-62	-0.984214974	0.071	0.263	4.87E-58	3	Anxa2
Col7a1	4.21E-62	0.607455627	0.214	0.053	9.34E-58	3	Col7a1
Vegfa.2	6.42E-62	0.464394038	0.478	0.237	1.42E-57	3	Vegfa
Rpl17	1.97E-61	0.318028526	0.907	0.707	4.37E-57	3	Rpl17
Tpbg.3	2.38E-61	0.68197213	0.381	0.161	5.27E-57	3	Tpbg
Tuba1b.2	2.77E-61	-0.37981498	0.616	0.559	6.16E-57	3	Tuba1b
Pmp22.2	5.28E-61	0.381759895	0.511	0.268	1.17E-56	3	Pmp22
Rpl18a	2.44E-59	0.291194478	0.941	0.763	5.42E-55	3	Rpl18a
Lipg	2.55E-59	0.555012432	0.126	0.016	5.67E-55	3	Lipg
Myh10.1	2.65E-59	0.321079852	0.683	0.433	5.88E-55	3	Myh10
Osr2.1	1.37E-58	0.399247637	0.477	0.244	3.03E-54	3	Osr2
Tagln.3	2.15E-58	-1.221907278	0.117	0.24	4.78E-54	3	Tagln
Snai1	2.25E-58	0.615953462	0.364	0.149	4.99E-54	3	Snai1
AC121415.1	1.67E-56	0.314383156	0.846	0.619	3.70E-52	3	AC121415.1
RGD1565767	3.17E-56	0.28448801	0.933	0.741	7.03E-52	3	RGD1565767
Rps15	3.30E-56	0.278115424	0.934	0.759	7.33E-52	3	Rps15
Itm2a.2	4.55E-56	-0.70720773	0.278	0.316	1.01E-51	3	Itm2a
Sub1.2	2.77E-54	0.359539859	0.666	0.433	6.16E-50	3	Sub1
Igf2.1	3.03E-54	-0.391539758	0.66	0.572	6.73E-50	3	Igf2
Rpl35	4.27E-54	0.250781213	0.93	0.748	9.49E-50	3	Rpl35
Rpl10a	5.81E-54	0.335667242	0.822	0.591	1.29E-49	3	Rpl10a
Pdlim3.1	7.47E-54	0.536144857	0.298	0.114	1.66E-49	3	Pdlim3
Mylk.2	1.10E-53	-1.07682803	0.138	0.309	2.45E-49	3	Mylk
Ifitm2	2.94E-52	0.529379706	0.426	0.214	6.54E-48	3	Ifitm2
Ctsk.1	4.22E-52	0.489620483	0.315	0.129	9.37E-48	3	Ctsk
Fbln1.1	4.23E-52	0.456336535	0.414	0.207	9.40E-48	3	Fbln1
Emilin1.1	4.54E-52	0.397604667	0.506	0.279	1.01E-47	3	Emilin1
Tcf4.2	6.82E-52	0.459407173	0.415	0.205	1.51E-47	3	Tcf4
Lrp1.2	1.60E-51	0.384990198	0.467	0.249	3.56E-47	3	Lrp1
Rpl37a	1.90E-51	0.254658662	0.974	0.847	4.22E-47	3	Rpl37a
Rps23	2.29E-51	0.290402146	0.884	0.679	5.09E-47	3	Rps23
Rpl18	2.57E-51	0.296965076	0.908	0.72	5.71E-47	3	Rpl18
LOC100360522	4.64E-51	0.262830013	0.969	0.849	1.03E-46	3	LOC100360522
Nbl1.2	6.72E-51	0.459116871	0.45	0.236	1.49E-46	3	Nbl1
RGD1564883	1.39E-50	0.254124936	0.928	0.748	3.08E-46	3	RGD1564883
Emp1.1	3.26E-50	0.411330745	0.392	0.197	7.24E-46	3	Emp1
Sdc2.1	4.88E-50	0.446771133	0.442	0.232	1.08E-45	3	Sdc2
Prdm1.3	5.99E-50	0.659355794	0.3	0.116	1.33E-45	3	Prdm1
Rpl23a	2.15E-49	0.29039323	0.878	0.681	4.77E-45	3	Rpl23a
Prickle1	2.32E-49	0.538101592	0.299	0.121	5.16E-45	3	Prickle1
Rdh10.2	2.46E-49	0.595789204	0.346	0.154	5.47E-45	3	Rdh10
Pdzrn3.1	2.68E-49	0.359245377	0.342	0.162	5.95E-45	3	Pdzrn3
Eef1g	4.52E-49	0.2816335	0.92	0.749	1.00E-44	3	Eef1g
Eva1b.1	7.10E-49	0.522539696	0.374	0.174	1.58E-44	3	Eva1b
Adamts7.3	1.13E-47	0.430114613	0.32	0.142	2.52E-43	3	Adamts7
Lhfp	1.61E-47	0.510448091	0.24	0.087	3.56E-43	3	Lhfp
Rpl36	1.87E-47	0.282153751	0.677	0.471	4.15E-43	3	Rpl36
Atp1a2.1	2.09E-47	0.50081476	0.196	0.057	4.64E-43	3	Atp1a2
LOC100909443.1	9.46E-47	0.361615649	0.319	0.148	2.10E-42	3	LOC100909443
Laptm4a.1	1.66E-46	0.331382684	0.777	0.559	3.69E-42	3	Laptm4a
Tril	1.87E-46	0.492583971	0.297	0.122	4.15E-42	3	Tril
Mt.nd4l	3.39E-46	0.268381125	0.645	0.436	7.53E-42	3	Mt.nd4l
Ednra.1	1.50E-45	0.322995375	0.308	0.146	3.33E-41	3	Ednra
Hmgb2.3	4.68E-45	-0.661498912	0.343	0.361	1.04E-40	3	Hmgb2
Rps14	6.57E-45	0.264513339	0.892	0.708	1.46E-40	3	Rps14
Tpm1.1	6.78E-45	-0.579106831	0.419	0.471	1.51E-40	3	Tpm1
Flnc.1	1.04E-44	0.413679661	0.375	0.185	2.30E-40	3	Flnc
Hic1.2	6.88E-44	0.357394127	0.249	0.106	1.53E-39	3	Hic1
Cyr61.3	9.40E-44	-0.894146978	0.186	0.286	2.09E-39	3	Cyr61
Krt8.3	1.21E-43	-0.898244415	0.026	0.154	2.69E-39	3	Krt8
Glce.1	4.13E-43	0.460114883	0.241	0.097	9.17E-39	3	Glce
Sox17.3	7.58E-43	-0.760888322	0.017	0.139	1.68E-38	3	Sox17
Fndc1	1.20E-42	0.480820615	0.212	0.074	2.67E-38	3	Fndc1
Eng.1	1.78E-42	0.35413717	0.314	0.149	3.94E-38	3	Eng
Rps15a	2.55E-42	0.287250974	0.636	0.434	5.67E-38	3	Rps15a
Epcam.3	4.42E-42	-0.961320939	0.025	0.143	9.82E-38	3	Epcam
Rps3a	1.44E-41	0.293738588	0.817	0.618	3.19E-37	3	Rps3a
Hba.a1.3	3.27E-41	-2.653402192	0.106	0.115	7.26E-37	3	Hba.a1
Oaf.1	4.23E-41	0.344257253	0.336	0.171	9.39E-37	3	Oaf
Cdk2ap1	7.66E-41	0.28303046	0.594	0.39	1.70E-36	3	Cdk2ap1
Lum.3	1.21E-40	-1.025586338	0.126	0.19	2.68E-36	3	Lum
Slc25a4	3.00E-40	0.297085823	0.751	0.55	6.66E-36	3	Slc25a4
Spry2.2	3.31E-40	0.383685465	0.297	0.143	7.34E-36	3	Spry2
Igfbp7.1	4.37E-40	-0.786293141	0.185	0.339	9.70E-36	3	Igfbp7
Ccdc80.3	6.30E-40	-0.887782487	0.07	0.211	1.40E-35	3	Ccdc80
Zeb1.1	6.52E-40	0.455597102	0.373	0.188	1.45E-35	3	Zeb1
Cd24.3	1.01E-39	-0.917364406	0.186	0.26	2.25E-35	3	Cd24
RGD1563354	1.06E-39	0.35080766	0.113	0.024	2.35E-35	3	RGD1563354
Gdf10.2	1.21E-39	0.296245079	0.293	0.145	2.68E-35	3	Gdf10
Smoc2.2	8.50E-39	-0.785694364	0.239	0.343	1.89E-34	3	Smoc2
Cygb.1	1.47E-38	0.417777294	0.215	0.081	3.27E-34	3	Cygb
Rpl11	1.56E-38	0.254374442	0.865	0.693	3.46E-34	3	Rpl11
Tsc22d1	2.28E-38	0.317942834	0.751	0.55	5.05E-34	3	Tsc22d1
Myl9.2	3.62E-38	-0.49227197	0.242	0.26	8.03E-34	3	Myl9
Hoxd9.1	3.71E-38	0.4115457	0.225	0.093	8.23E-34	3	Hoxd9
Enpp2.1	1.24E-37	0.438067735	0.147	0.041	2.75E-33	3	Enpp2
Igsf10.2	2.56E-37	-0.823758447	0.138	0.246	5.69E-33	3	Igsf10
Ssr3	5.24E-37	0.282684996	0.526	0.339	1.16E-32	3	Ssr3
Cldn3.3	6.00E-37	-0.795210505	0.02	0.126	1.33E-32	3	Cldn3
RGD1560017	1.35E-36	0.265987573	0.581	0.405	2.99E-32	3	RGD1560017
Cpq.1	1.65E-36	0.341047846	0.186	0.072	3.66E-32	3	Cpq
Cav1.3	2.21E-36	-1.061788645	0.029	0.123	4.90E-32	3	Cav1
Sept8.1	2.49E-36	0.369482499	0.41	0.233	5.53E-32	3	Sept8
Smad5	2.86E-36	0.374795358	0.167	0.06	6.36E-32	3	Smad5
Zfp791.1	3.17E-36	-0.497382105	0.228	0.296	7.05E-32	3	Zfp791
Adra2a.1	3.18E-36	0.370447343	0.199	0.077	7.06E-32	3	Adra2a
Prkg2	6.58E-36	0.536059482	0.151	0.041	1.46E-31	3	Prkg2
Eln.2	8.08E-36	-0.68826847	0.232	0.25	1.79E-31	3	Eln
Tmem100	9.07E-36	0.453839804	0.166	0.052	2.01E-31	3	Tmem100
Klf5.3	1.25E-35	-0.76253838	0.033	0.14	2.77E-31	3	Klf5
Htra1.2	2.78E-35	-0.699463744	0.022	0.137	6.18E-31	3	Htra1
Ugt1a2.3	9.73E-35	-0.736301283	0.031	0.138	2.16E-30	3	Ugt1a2
Twist2.1	3.14E-34	0.414012827	0.245	0.106	6.97E-30	3	Twist2
Sulf1.1	3.14E-34	-0.835367315	0.092	0.204	6.97E-30	3	Sulf1
Lysmd2.1	3.14E-34	0.351356568	0.211	0.092	6.98E-30	3	Lysmd2
Msx2.3	5.60E-34	-0.722186184	0.027	0.141	1.24E-29	3	Msx2
Entpd1	7.69E-34	0.308452626	0.182	0.073	1.71E-29	3	Entpd1
Tmem176b.2	1.59E-33	-0.689202748	0.015	0.114	3.53E-29	3	Tmem176b
Wnt5b	2.40E-33	0.406984583	0.175	0.065	5.33E-29	3	Wnt5b
Dusp14	2.46E-33	0.453016164	0.131	0.035	5.46E-29	3	Dusp14
Dlx5.3	4.40E-33	-0.733796419	0.022	0.129	9.77E-29	3	Dlx5
Mllt3	7.88E-33	0.509229179	0.117	0.028	1.75E-28	3	Mllt3
RGD1564419.1	1.54E-32	0.46807462	0.17	0.058	3.43E-28	3	RGD1564419
Btg2.2	3.51E-32	-0.413412216	0.37	0.368	7.80E-28	3	Btg2
Cox6c.1	6.51E-32	0.29573929	0.621	0.444	1.45E-27	3	Cox6c
Etv5	6.72E-32	0.413410877	0.128	0.035	1.49E-27	3	Etv5
Twist1.1	9.36E-32	0.32539943	0.226	0.103	2.08E-27	3	Twist1
Egr1.3	1.01E-31	-0.541383939	0.425	0.472	2.25E-27	3	Egr1
Wnt7a.3	1.17E-31	-0.760547351	0.018	0.118	2.59E-27	3	Wnt7a
Tjp1.2	1.45E-31	0.358444573	0.382	0.232	3.22E-27	3	Tjp1
LOC100360856	1.55E-31	0.355643026	0.128	0.036	3.44E-27	3	LOC100360856
Entpd2.1	2.28E-31	0.271695477	0.163	0.066	5.05E-27	3	Entpd2
Gpc3.2	2.46E-31	-0.803817023	0.086	0.168	5.45E-27	3	Gpc3
Scarf2.1	2.86E-31	0.414229049	0.257	0.12	6.36E-27	3	Scarf2
Selm.1	3.61E-31	0.344068826	0.269	0.136	8.03E-27	3	Selm
Jun.2	7.89E-31	-0.270800958	0.622	0.567	1.75E-26	3	Jun
Crtap.2	1.55E-30	0.27500359	0.392	0.24	3.43E-26	3	Crtap
Ptger3	1.74E-30	0.46027804	0.219	0.092	3.87E-26	3	Ptger3
Lix1l.1	1.89E-30	0.29868424	0.407	0.245	4.19E-26	3	Lix1l
Acaa2.1	2.99E-30	0.396953083	0.298	0.163	6.64E-26	3	Acaa2
Mt2A.3	3.21E-30	-0.540672789	0.014	0.103	7.14E-26	3	Mt2A
Msx1.3	3.44E-30	-0.725462458	0.019	0.115	7.63E-26	3	Msx1
Akap12.2	3.49E-30	-0.777752984	0.095	0.199	7.76E-26	3	Akap12
Wfdc2.3	5.86E-30	-0.759426653	0.037	0.142	1.30E-25	3	Wfdc2
Dusp1.2	7.22E-30	-0.67938836	0.274	0.365	1.60E-25	3	Dusp1
Ppib	7.25E-30	0.255060578	0.632	0.463	1.61E-25	3	Ppib
Nectin1	1.06E-29	0.309545324	0.153	0.057	2.35E-25	3	Nectin1
Sfrp2.2	1.78E-29	-0.84817675	0.062	0.176	3.95E-25	3	Sfrp2
Lgals3.3	2.48E-29	-0.561626562	0.014	0.102	5.51E-25	3	Lgals3
Bcam.3	2.96E-29	-0.446587078	0.013	0.103	6.57E-25	3	Bcam
Zfp36l2	4.02E-29	0.269425106	0.513	0.34	8.93E-25	3	Zfp36l2
Hba.a2.3	7.53E-29	-2.588973839	0.08	0.105	1.67E-24	3	Hba.a2
Ldah	8.85E-29	0.328903942	0.222	0.11	1.96E-24	3	Ldah
Sall1.2	1.25E-28	0.296439029	0.25	0.131	2.78E-24	3	Sall1
Gpc1.2	1.85E-28	0.268971927	0.262	0.141	4.11E-24	3	Gpc1
Vldlr	2.91E-28	0.423364429	0.191	0.078	6.47E-24	3	Vldlr
Plat.2	3.90E-28	-0.618843803	0.083	0.198	8.65E-24	3	Plat
Cdh1.3	4.28E-28	-0.706066013	0.028	0.121	9.50E-24	3	Cdh1
Klf9.1	5.22E-28	0.298063977	0.228	0.115	1.16E-23	3	Klf9
Farp1	5.44E-28	0.454705081	0.234	0.114	1.21E-23	3	Farp1
Ogn.2	6.36E-28	-0.825114138	0.038	0.132	1.41E-23	3	Ogn
Stc1.1	7.48E-28	0.412920282	0.192	0.081	1.66E-23	3	Stc1
Igf2r.2	7.50E-28	-0.400655547	0.356	0.371	1.66E-23	3	Igf2r
Cd55.1	1.08E-27	-0.496702467	0.015	0.103	2.40E-23	3	Cd55
Rn60_1_2216.1.2	1.19E-27	-0.654635128	0.098	0.159	2.64E-23	3	Rn60_1_2216.1
Mgp.2	1.27E-27	-0.743269775	0.081	0.139	2.82E-23	3	Mgp
Gap43.1	2.75E-27	0.438433544	0.148	0.051	6.11E-23	3	Gap43
Spry4	4.09E-27	0.401226226	0.132	0.045	9.09E-23	3	Spry4
Csnk1a1	4.95E-27	0.321965955	0.438	0.289	1.10E-22	3	Csnk1a1
Rhoj.1	5.12E-27	0.256170297	0.451	0.29	1.14E-22	3	Rhoj
Atp1b3.3	8.68E-27	0.29802995	0.501	0.347	1.93E-22	3	Atp1b3
Hspb1.1	2.79E-26	-0.585637915	0.054	0.16	6.20E-22	3	Hspb1
Tagln2.3	4.62E-26	-0.529935712	0.192	0.289	1.03E-21	3	Tagln2
Spats2l.1	5.39E-26	0.313104556	0.267	0.146	1.20E-21	3	Spats2l
Olfm1	1.31E-25	0.390704861	0.167	0.067	2.91E-21	3	Olfm1
Ctsl.1	1.92E-25	-0.303243108	0.237	0.231	4.26E-21	3	Ctsl
Spint2.3	3.43E-25	-0.548959278	0.158	0.238	7.62E-21	3	Spint2
Abcc5	3.62E-25	0.397514211	0.215	0.1	8.04E-21	3	Abcc5
Ube2e3	4.82E-25	0.287101633	0.414	0.273	1.07E-20	3	Ube2e3
Gstm1.1	6.35E-25	0.430975216	0.204	0.097	1.41E-20	3	Gstm1
Rev3l.1	9.38E-25	0.258170875	0.195	0.101	2.08E-20	3	Rev3l
Rps10l1	9.40E-25	0.250176293	0.559	0.409	2.09E-20	3	Rps10l1
Pros1.1	9.86E-25	0.322910065	0.237	0.122	2.19E-20	3	Pros1
Ptpn13.2	1.78E-24	0.337202611	0.278	0.156	3.94E-20	3	Ptpn13
Lef1.2	2.11E-24	0.436609717	0.199	0.091	4.68E-20	3	Lef1
Tpst1.1	2.17E-24	0.296025221	0.254	0.136	4.82E-20	3	Tpst1
Cxcl12.2	8.50E-24	-0.797430895	0.026	0.101	1.89E-19	3	Cxcl12
Slc29a1	1.41E-23	0.262796687	0.166	0.077	3.12E-19	3	Slc29a1
Atf3.1	2.39E-23	-0.562852323	0.088	0.172	5.32E-19	3	Atf3
Wnt6.1	2.50E-23	0.410449883	0.15	0.057	5.55E-19	3	Wnt6
Anxa1.3	2.99E-23	-0.538084841	0.184	0.266	6.64E-19	3	Anxa1
Mt1.2	4.20E-23	-0.540652158	0.027	0.104	9.32E-19	3	Mt1
Tubb6.1	5.97E-23	-0.570751176	0.124	0.218	1.33E-18	3	Tubb6
Pls3	6.26E-23	0.315124537	0.295	0.175	1.39E-18	3	Pls3
Serpinb9.1	7.69E-23	0.39164218	0.23	0.117	1.71E-18	3	Serpinb9
Gng2	7.72E-23	0.341329675	0.109	0.036	1.72E-18	3	Gng2
Ucp2.3	8.89E-23	-0.565100229	0.087	0.182	1.97E-18	3	Ucp2
Ybx3.3	9.35E-23	-0.354110175	0.252	0.259	2.08E-18	3	Ybx3
Ier3.2	1.41E-22	0.332413939	0.516	0.356	3.12E-18	3	Ier3
Irak1bp1.1	1.80E-22	0.30343076	0.179	0.088	3.99E-18	3	Irak1bp1
Zcchc24.1	2.62E-22	0.329478975	0.201	0.097	5.81E-18	3	Zcchc24
Epha4.3	3.01E-22	0.334050107	0.26	0.147	6.69E-18	3	Epha4
Aprt	4.13E-22	0.340978699	0.289	0.177	9.16E-18	3	Aprt
Ednrb	8.74E-22	0.259646718	0.116	0.046	1.94E-17	3	Ednrb
Zbtb20	8.77E-22	0.353462593	0.16	0.069	1.95E-17	3	Zbtb20
Klhl5.1	9.29E-22	0.376875827	0.178	0.081	2.06E-17	3	Klhl5
Csrp1.2	9.86E-22	-0.555311226	0.139	0.255	2.19E-17	3	Csrp1
LOC102549726.1	1.09E-21	0.292869371	0.319	0.201	2.42E-17	3	LOC102549726
Dennd2a	1.12E-21	0.331769245	0.154	0.066	2.49E-17	3	Dennd2a
Atp1b1.1	1.16E-21	-0.60803339	0.076	0.172	2.57E-17	3	Atp1b1
Crip2.3	1.60E-21	-0.603058293	0.111	0.213	3.54E-17	3	Crip2
Vash2	1.85E-21	0.286308126	0.165	0.075	4.11E-17	3	Vash2
Gpx1.3	1.91E-21	-0.416508601	0.237	0.265	4.23E-17	3	Gpx1
Phyh.1	3.15E-21	0.271371473	0.282	0.167	6.99E-17	3	Phyh
Thbs2.2	4.58E-21	-0.62109175	0.05	0.12	1.02E-16	3	Thbs2
Pkig	5.25E-21	0.411289617	0.269	0.153	1.16E-16	3	Pkig
Cyp20a1	6.46E-21	0.381540458	0.166	0.08	1.43E-16	3	Cyp20a1
Sdc4.3	6.97E-21	-0.596203237	0.101	0.194	1.55E-16	3	Sdc4
Tubb4b.2	8.51E-21	-0.536324941	0.079	0.159	1.89E-16	3	Tubb4b
AABR07025316.1.1	8.62E-21	-0.389422938	0.221	0.245	1.91E-16	3	AABR07025316.1
Hadh	1.25E-20	0.301025086	0.241	0.136	2.78E-16	3	Hadh
Ctsb.1	1.44E-20	-0.302729921	0.355	0.352	3.20E-16	3	Ctsb
Ndn	2.11E-20	0.301578136	0.224	0.125	4.69E-16	3	Ndn
Fos.2	2.82E-20	-0.492128453	0.231	0.304	6.26E-16	3	Fos
Wisp1.1	3.15E-20	0.347460474	0.158	0.069	7.00E-16	3	Wisp1
Top2a.2	3.36E-20	-0.68817919	0.031	0.103	7.46E-16	3	Top2a
Lox.3	8.17E-20	-0.602414889	0.068	0.131	1.81E-15	3	Lox
Zadh2	8.37E-20	0.28287991	0.128	0.054	1.86E-15	3	Zadh2
Sdpr.2	9.86E-20	-0.595602086	0.028	0.102	2.19E-15	3	Sdpr
Amhr2	1.03E-19	0.336642317	0.117	0.044	2.30E-15	3	Amhr2
Dstn.1	1.69E-19	-0.259903628	0.488	0.462	3.75E-15	3	Dstn
Plod1	3.13E-19	0.292666563	0.142	0.064	6.95E-15	3	Plod1
Sik1.1	7.70E-19	0.271439445	0.216	0.121	1.71E-14	3	Sik1
Ankrd50	7.84E-19	0.271132363	0.142	0.067	1.74E-14	3	Ankrd50
Nsg2	1.04E-18	0.298316038	0.101	0.035	2.31E-14	3	Nsg2
AA926063	1.14E-18	0.286054308	0.156	0.078	2.54E-14	3	AA926063
Mad2l2.1	1.41E-18	0.328956603	0.146	0.067	3.14E-14	3	Mad2l2
Fat1.1	2.72E-18	0.357279946	0.255	0.154	6.05E-14	3	Fat1
Ahnak.1	3.14E-18	-0.324357693	0.349	0.366	6.97E-14	3	Ahnak
Errfi1.1	3.91E-18	-0.432825675	0.081	0.157	8.68E-14	3	Errfi1
Thra	7.72E-18	0.327885675	0.226	0.126	1.71E-13	3	Thra
Ltbp1.1	8.49E-18	-0.528745474	0.038	0.108	1.89E-13	3	Ltbp1
Zfp36.3	9.21E-18	-0.384192337	0.258	0.292	2.05E-13	3	Zfp36
Aldh2.3	9.31E-18	-0.433514126	0.174	0.213	2.07E-13	3	Aldh2
Gramd4	9.60E-18	0.289671849	0.117	0.05	2.13E-13	3	Gramd4
Ets2.3	1.07E-17	-0.490345597	0.06	0.143	2.38E-13	3	Ets2
Igfbp2.3	2.23E-17	-0.502153343	0.06	0.134	4.96E-13	3	Igfbp2
Klf3.2	3.03E-17	-0.426103793	0.123	0.22	6.73E-13	3	Klf3
Nck2	3.90E-17	0.2614342	0.189	0.106	8.65E-13	3	Nck2
Tubb2b	4.56E-17	-0.520943797	0.054	0.139	1.01E-12	3	Tubb2b
Sms.3	5.12E-17	-0.545153753	0.061	0.145	1.14E-12	3	Sms
Litaf	1.36E-16	0.281309383	0.203	0.122	3.01E-12	3	Litaf
Amot	1.83E-16	0.308308043	0.127	0.057	4.06E-12	3	Amot
Clic1	2.26E-16	-0.382364636	0.15	0.236	5.01E-12	3	Clic1
Srgn.2	3.00E-16	-0.2512262	0.216	0.189	6.66E-12	3	Srgn
Stmn1.3	3.05E-16	-0.380013259	0.316	0.34	6.78E-12	3	Stmn1
Copz2	3.08E-16	0.253419229	0.177	0.096	6.84E-12	3	Copz2
Csrp2.2	4.50E-16	-0.37920571	0.036	0.109	1.00E-11	3	Csrp2
Ptprf.3	5.97E-16	-0.469249555	0.117	0.197	1.33E-11	3	Ptprf
Rasd1.1	1.05E-15	0.401206105	0.125	0.052	2.33E-11	3	Rasd1
Acvr1	1.06E-15	0.262512054	0.213	0.125	2.35E-11	3	Acvr1
Fbln2.1	2.02E-15	-0.523012839	0.08	0.139	4.49E-11	3	Fbln2
Nfe2l2.1	2.14E-15	-0.410444861	0.1	0.186	4.74E-11	3	Nfe2l2
Prss23.1	2.20E-15	0.363848222	0.255	0.156	4.89E-11	3	Prss23
Nppc.1	2.37E-15	0.283460254	0.117	0.052	5.25E-11	3	Nppc
Ehd4.2	2.86E-15	-0.410580493	0.052	0.121	6.34E-11	3	Ehd4
Ggta1	3.18E-15	0.276088074	0.192	0.106	7.06E-11	3	Ggta1
Ly6e.2	6.25E-15	-0.387733656	0.123	0.187	1.39E-10	3	Ly6e
Alcam.1	1.44E-14	-0.437162437	0.044	0.115	3.19E-10	3	Alcam
Pcna.1	4.02E-14	-0.314505387	0.218	0.249	8.94E-10	3	Pcna
Mcam.2	5.37E-14	-0.395512091	0.083	0.117	1.19E-09	3	Mcam
Cpm.3	9.41E-14	-0.452196034	0.049	0.118	2.09E-09	3	Cpm
Ezr.3	2.78E-13	-0.369738608	0.045	0.108	6.16E-09	3	Ezr
Gfra2.1	3.36E-13	0.296396945	0.167	0.088	7.45E-09	3	Gfra2
Prkcdbp.1	3.46E-13	-0.276829343	0.306	0.328	7.68E-09	3	Prkcdbp
Tubb2a	3.88E-13	-0.371067066	0.052	0.118	8.61E-09	3	Tubb2a
Reep5	4.12E-13	-0.260443664	0.17	0.207	9.16E-09	3	Reep5
Tgm2.2	4.86E-13	-0.364211521	0.105	0.137	1.08E-08	3	Tgm2
Cap1	5.65E-13	-0.27363999	0.174	0.202	1.25E-08	3	Cap1
Meis2.1	1.38E-12	-0.265216629	0.272	0.275	3.07E-08	3	Meis2
Smarca2.1	1.68E-12	0.257119053	0.154	0.086	3.72E-08	3	Smarca2
Tmpo	1.96E-12	-0.425071929	0.179	0.244	4.35E-08	3	Tmpo
B3gat1.1	2.72E-12	0.264262762	0.106	0.048	6.05E-08	3	B3gat1
Arnt2	2.88E-12	-0.345071741	0.045	0.109	6.39E-08	3	Arnt2
Igf1.1	7.34E-12	-0.320676946	0.163	0.178	1.63E-07	3	Igf1
Ptgfrn.1	8.65E-12	-0.294840513	0.068	0.13	1.92E-07	3	Ptgfrn
Rhbdf1	9.00E-12	0.251549064	0.148	0.09	2.00E-07	3	Rhbdf1
Herpud1.3	1.09E-11	0.328232141	0.234	0.15	2.42E-07	3	Herpud1
Bambi.3	2.83E-11	-0.379782517	0.131	0.168	6.29E-07	3	Bambi
Rgs4	3.05E-11	0.299678325	0.114	0.055	6.76E-07	3	Rgs4
Hsd11b2.3	3.11E-11	-0.443171222	0.07	0.123	6.90E-07	3	Hsd11b2
Socs5	3.20E-11	0.255535579	0.155	0.089	7.10E-07	3	Socs5
Irf1.1	6.64E-11	-0.300540189	0.167	0.184	1.47E-06	3	Irf1
Taf1d.1	7.58E-11	-0.260497023	0.197	0.216	1.68E-06	3	Taf1d
Gadd45b.1	8.39E-11	-0.441505401	0.139	0.2	1.86E-06	3	Gadd45b
Cebpd.1	9.72E-11	0.322153231	0.134	0.07	2.16E-06	3	Cebpd
Crip1.3	1.36E-10	-0.354710012	0.138	0.194	3.02E-06	3	Crip1
Smc5	1.42E-10	0.273142008	0.167	0.105	3.15E-06	3	Smc5
Fgfr2.2	1.71E-10	-0.357494033	0.145	0.192	3.80E-06	3	Fgfr2
Rrm1.2	1.85E-10	-0.349726732	0.089	0.146	4.11E-06	3	Rrm1
Dek	1.90E-10	-0.253817286	0.29	0.301	4.22E-06	3	Dek
Bmp2.2	2.86E-10	0.256328097	0.145	0.081	6.35E-06	3	Bmp2
Kank1	3.46E-10	0.26151137	0.121	0.064	7.68E-06	3	Kank1
Flrt3.2	5.26E-10	-0.395317923	0.116	0.169	1.17E-05	3	Flrt3
Id2.2	6.10E-10	-0.326794858	0.119	0.165	1.35E-05	3	Id2
Meis1.1	6.40E-10	-0.339450365	0.105	0.172	1.42E-05	3	Meis1
AABR07018556.1	7.00E-10	-0.305147792	0.073	0.106	1.55E-05	3	AABR07018556.1
Npc2	8.02E-10	-0.308299797	0.147	0.188	1.78E-05	3	Npc2
Ahr	8.41E-10	-0.293645873	0.05	0.101	1.87E-05	3	Ahr
Ola1	9.23E-10	0.27720163	0.214	0.143	2.05E-05	3	Ola1
Ldb2.2	1.20E-09	-0.357878189	0.159	0.18	2.66E-05	3	Ldb2
Hmgn3	1.21E-09	-0.253858071	0.07	0.123	2.69E-05	3	Hmgn3
Hsph1	2.32E-09	0.280723285	0.159	0.102	5.15E-05	3	Hsph1
Nr4a2.2	2.58E-09	-0.36082791	0.066	0.124	5.73E-05	3	Nr4a2
Tnc.1	2.87E-09	-0.336264848	0.142	0.15	6.38E-05	3	Tnc
Vat1	3.03E-09	-0.302058088	0.07	0.117	6.74E-05	3	Vat1
S100a10.2	5.04E-09	-0.30382927	0.199	0.258	0.000111893	3	S100a10
Arl6ip1.2	5.42E-09	-0.277523121	0.117	0.153	0.000120441	3	Arl6ip1
Arpc1b.3	6.84E-09	-0.301885322	0.199	0.235	0.000151839	3	Arpc1b
Cd9.3	1.05E-08	-0.352825621	0.122	0.175	0.000232469	3	Cd9
Smc2.1	1.21E-08	-0.325297138	0.068	0.122	0.00026779	3	Smc2
RGD1309362	1.27E-08	-0.275147972	0.113	0.124	0.000282182	3	RGD1309362
Etl4.3	2.07E-08	-0.259438795	0.05	0.104	0.000460622	3	Etl4
Fhl1.1	2.52E-08	-0.283019626	0.054	0.104	0.000558916	3	Fhl1
Nxt1.2	3.18E-08	-0.294092829	0.06	0.111	0.000705162	3	Nxt1
Hn1.1	4.40E-08	-0.256452285	0.146	0.195	0.000976649	3	Hn1
Tpm3.2	1.01E-07	-0.27419376	0.125	0.179	0.002233872	3	Tpm3
Nfib.1	1.01E-07	-0.267855431	0.062	0.106	0.002235408	3	Nfib
Pcmtd1	1.91E-07	-0.270920347	0.148	0.179	0.004250523	3	Pcmtd1
Tmod3.1	3.22E-07	-0.278462578	0.075	0.122	0.007152646	3	Tmod3
Acadm.3	4.39E-07	-0.254319482	0.071	0.108	0.009739509	3	Acadm
Slc44a1	7.36E-07	-0.268486375	0.134	0.177	0.016344683	3	Slc44a1
Svil.1	1.62E-06	-0.259526314	0.08	0.114	0.036002685	3	Svil
Mgst1.2	1.79E-06	-0.297770186	0.143	0.19	0.039688938	3	Mgst1
Ndrg2.1	1.84E-06	-0.330994422	0.104	0.139	0.04075806	3	Ndrg2
Dap	4.78E-06	-0.286928731	0.09	0.131	0.106156954	3	Dap
Lamb2.1	1.06E-05	-0.25994005	0.172	0.205	0.235911706	3	Lamb2
Mcm6	1.97E-05	-0.251188758	0.112	0.134	0.437708275	3	Mcm6
F2r.2	3.93E-05	-0.263066063	0.099	0.14	0.873420047	3	F2r
Fam101b.1	0.000197715	-0.256919935	0.111	0.132	1	3	Fam101b
AC109891.2.3	0	2.299153756	0.835	0.167	0	4	AC109891.2
Rn60_1_2216.1.3	0	1.940256347	0.686	0.097	0	4	Rn60_1_2216.1
AABR07068705.1.2	0	1.412831164	0.92	0.573	0	4	AABR07068705.1
Fgfr2.3	3.58E-238	1.495312727	0.594	0.144	7.95E-234	4	Fgfr2
Unc5b.3	9.85E-235	1.437177173	0.468	0.057	2.19E-230	4	Unc5b
Ugt1a2.4	5.68E-234	1.536803584	0.501	0.087	1.26E-229	4	Ugt1a2
Bambi.4	9.78E-227	1.513688156	0.543	0.124	2.17E-222	4	Bambi
Srgn.3	8.39E-212	1.453590044	0.599	0.15	1.86E-207	4	Srgn
Kcnk3	2.23E-210	1.387963272	0.308	0.013	4.96E-206	4	Kcnk3
Igfbp5.3	3.10E-205	1.139869733	0.867	0.489	6.88E-201	4	Igfbp5
Igf2r.3	7.55E-204	1.187319297	0.762	0.329	1.68E-199	4	Igf2r
Plac8.4	8.54E-182	1.273751956	0.718	0.287	1.90E-177	4	Plac8
Prrx2	2.43E-173	1.173643388	0.467	0.086	5.39E-169	4	Prrx2
Alpl	6.66E-165	1.214869662	0.357	0.044	1.48E-160	4	Alpl
AABR07025316.1.2	3.45E-159	1.349216872	0.565	0.209	7.66E-155	4	AABR07025316.1
AABR07019088.1.1	1.17E-150	1.136243517	0.651	0.328	2.61E-146	4	AABR07019088.1
Ramp2.1	1.19E-150	1.203781401	0.516	0.141	2.65E-146	4	Ramp2
Ctsl.2	3.91E-149	1.223154716	0.542	0.2	8.69E-145	4	Ctsl
Zfp791.2	3.96E-145	1.157784817	0.609	0.255	8.80E-141	4	Zfp791
Notum.2	5.63E-134	1.128070267	0.428	0.096	1.25E-129	4	Notum
Hapln1	8.25E-133	1.014255417	0.234	0.016	1.83E-128	4	Hapln1
Pdgfra.3	1.31E-132	1.008368863	0.707	0.325	2.90E-128	4	Pdgfra
Meis2.2	5.67E-125	0.953987879	0.614	0.239	1.26E-120	4	Meis2
Taf1d.2	7.72E-122	1.221367469	0.487	0.186	1.71E-117	4	Taf1d
Nkd1.1	2.94E-121	1.080241887	0.473	0.154	6.53E-117	4	Nkd1
Wnt4.4	5.30E-120	0.945008603	0.581	0.213	1.18E-115	4	Wnt4
Dkk2.2	1.55E-116	1.126806473	0.343	0.065	3.45E-112	4	Dkk2
Syt1	1.90E-114	0.95623647	0.18	0.009	4.22E-110	4	Syt1
Aqp9	2.74E-114	0.816268816	0.168	0.007	6.09E-110	4	Aqp9
S1pr3	1.06E-99	0.958599813	0.433	0.13	2.35E-95	4	S1pr3
Prss35	1.06E-97	1.102908584	0.273	0.049	2.35E-93	4	Prss35
Frzb	1.59E-94	1.046267817	0.237	0.033	3.53E-90	4	Frzb
Hdac4	2.29E-94	1.032547379	0.217	0.028	5.09E-90	4	Hdac4
Nog	5.55E-93	0.784032103	0.173	0.013	1.23E-88	4	Nog
Ngfr.1	1.05E-89	0.885751715	0.244	0.038	2.34E-85	4	Ngfr
Clmp	1.58E-89	0.885245777	0.584	0.278	3.50E-85	4	Clmp
Oca2	6.32E-88	1.018322316	0.235	0.036	1.40E-83	4	Oca2
Nr4a1.2	4.80E-87	-1.188210387	0.154	0.458	1.07E-82	4	Nr4a1
Fn1.3	2.55E-86	0.551426207	0.862	0.614	5.67E-82	4	Fn1
RGD1309362.1	4.41E-86	0.973836239	0.355	0.099	9.79E-82	4	RGD1309362
Rn50_X_0752.3.1	1.84E-83	0.917783778	0.46	0.182	4.08E-79	4	Rn50_X_0752.3
Akap12.3	4.00E-81	0.740552411	0.445	0.161	8.88E-77	4	Akap12
Egr1.4	1.69E-80	-1.150030275	0.2	0.494	3.74E-76	4	Egr1
Ncam1	3.82E-80	0.686937996	0.202	0.028	8.48E-76	4	Ncam1
Atp1b1.2	4.98E-78	0.93240906	0.391	0.138	1.10E-73	4	Atp1b1
Col13a1	5.20E-78	0.800912268	0.208	0.031	1.15E-73	4	Col13a1
Serpine2.2	7.41E-78	0.942178878	0.363	0.113	1.64E-73	4	Serpine2
Fam198b.1	8.38E-78	0.832383298	0.292	0.072	1.86E-73	4	Fam198b
S100a6.2	1.23E-77	0.692361378	0.68	0.414	2.73E-73	4	S100a6
NEWGENE_621351.2	1.10E-74	-0.496480378	0.865	0.737	2.44E-70	4	NEWGENE_621351
Olfml3.1	1.43E-74	0.870473223	0.445	0.174	3.18E-70	4	Olfml3
Avp	5.88E-74	0.518827343	0.123	0.007	1.31E-69	4	Avp
Pcmtd1.1	4.89E-73	0.855333214	0.404	0.152	1.09E-68	4	Pcmtd1
AABR07018556.1.1	2.08E-72	0.981496135	0.284	0.084	4.62E-68	4	AABR07018556.1
Palld	2.73E-71	0.828341991	0.319	0.091	6.06E-67	4	Palld
Spint2.4	1.79E-70	-1.081100543	0.029	0.25	3.97E-66	4	Spint2
Gata3	3.77E-70	0.619200829	0.121	0.007	8.36E-66	4	Gata3
Nefm	5.50E-70	0.620208099	0.109	0.005	1.22E-65	4	Nefm
Amhr2.1	3.22E-69	0.701498161	0.206	0.036	7.16E-65	4	Amhr2
Mylk.3	4.33E-69	0.616579699	0.551	0.263	9.61E-65	4	Mylk
Frmd6.1	3.08E-68	0.851443049	0.383	0.154	6.85E-64	4	Frmd6
Btg2.3	3.13E-68	-1.128631541	0.134	0.392	6.95E-64	4	Btg2
Ednrb.1	3.28E-68	0.891836068	0.207	0.037	7.29E-64	4	Ednrb
Tac1	8.45E-68	0.772725352	0.126	0.009	1.88E-63	4	Tac1
Ctnna3.1	9.64E-67	0.876245801	0.32	0.115	2.14E-62	4	Ctnna3
Card6.1	1.86E-66	0.872838802	0.346	0.14	4.14E-62	4	Card6
Adgrl1	3.86E-65	0.747488188	0.203	0.038	8.56E-61	4	Adgrl1
Sdc3.1	8.12E-65	0.806585663	0.293	0.087	1.80E-60	4	Sdc3
Ppp1r14c	2.69E-64	0.650850864	0.143	0.016	5.97E-60	4	Ppp1r14c
Msx2.4	9.42E-62	0.696740745	0.327	0.108	2.09E-57	4	Msx2
Tagln.4	1.95E-61	0.485435392	0.446	0.204	4.32E-57	4	Tagln
Vim.2	2.01E-61	0.445571209	0.89	0.773	4.47E-57	4	Vim
Cdh11.4	2.58E-60	0.492472384	0.725	0.446	5.72E-56	4	Cdh11
Crym	3.75E-59	0.77043273	0.215	0.05	8.32E-55	4	Crym
Ccnd1	3.93E-59	0.776942464	0.265	0.074	8.73E-55	4	Ccnd1
Gata5	6.88E-59	0.618922067	0.11	0.008	1.53E-54	4	Gata5
Wnt5a	7.04E-59	0.714169813	0.338	0.117	1.56E-54	4	Wnt5a
AABR07024542.1	9.01E-59	0.629135424	0.106	0.007	2.00E-54	4	AABR07024542.1
Plod2.1	1.23E-58	0.69014541	0.4	0.161	2.74E-54	4	Plod2
Nectin1.1	2.15E-58	0.681814789	0.222	0.051	4.76E-54	4	Nectin1
RGD1305645.3	1.14E-57	-1.061834478	0.136	0.368	2.54E-53	4	RGD1305645
Sfrp2.3	1.28E-57	0.693737529	0.37	0.142	2.85E-53	4	Sfrp2
AABR07035012.1	9.86E-57	0.785828766	0.158	0.028	2.19E-52	4	AABR07035012.1
Gsta4	9.18E-56	0.668904474	0.274	0.088	2.04E-51	4	Gsta4
Jun.3	3.45E-55	-0.723528746	0.465	0.584	7.67E-51	4	Jun
Vcan.4	1.45E-54	0.579282248	0.769	0.535	3.23E-50	4	Vcan
Ptn.2	7.16E-54	0.388953973	0.852	0.671	1.59E-49	4	Ptn
Stmn1.4	6.70E-53	-1.07058964	0.145	0.357	1.49E-48	4	Stmn1
Fbln2.2	7.84E-53	0.5328321	0.311	0.114	1.74E-48	4	Fbln2
Flrt3.3	1.68E-52	0.767980078	0.354	0.143	3.73E-48	4	Flrt3
Mt.co1.2	1.75E-52	-0.300092297	0.996	1	3.88E-48	4	Mt.co1
Peg3.2	2.79E-52	0.684449781	0.606	0.373	6.19E-48	4	Peg3
Trim30c	6.70E-52	0.807714395	0.287	0.116	1.49E-47	4	Trim30c
Gfra2.2	4.49E-51	0.691969862	0.261	0.08	9.98E-47	4	Gfra2
Calm2.3	1.70E-50	-0.573117997	0.559	0.693	3.78E-46	4	Calm2
Dhrs7l1.1	4.86E-49	0.764736899	0.244	0.106	1.08E-44	4	Dhrs7l1
Fos.3	1.39E-48	-0.911409237	0.106	0.315	3.09E-44	4	Fos
Pmp22.3	1.44E-48	-0.84097458	0.1	0.315	3.19E-44	4	Pmp22
S100a4	1.58E-48	0.618006108	0.156	0.032	3.51E-44	4	S100a4
Gja5	1.59E-48	0.58186393	0.108	0.012	3.53E-44	4	Gja5
Snai2	1.64E-48	0.651490615	0.247	0.077	3.64E-44	4	Snai2
Dpt.4	3.25E-47	-0.876070719	0.124	0.343	7.21E-43	4	Dpt
Dfnb31	5.27E-47	0.542835981	0.114	0.015	1.17E-42	4	Dfnb31
Hspb1.2	7.70E-47	0.682889819	0.315	0.131	1.71E-42	4	Hspb1
Nrgn.4	1.09E-46	-1.187243776	0.064	0.222	2.42E-42	4	Nrgn
Mdk	1.18E-46	0.495492356	0.74	0.527	2.61E-42	4	Mdk
Eng.2	1.44E-46	0.563464107	0.352	0.148	3.21E-42	4	Eng
Krt8.4	4.59E-46	-0.953003015	0.012	0.153	1.02E-41	4	Krt8
Fth1	4.88E-46	-0.523066087	0.695	0.784	1.08E-41	4	Fth1
Tuba1b.3	5.38E-46	-0.687988742	0.431	0.579	1.20E-41	4	Tuba1b
Tmem54	9.48E-46	0.489189288	0.119	0.019	2.10E-41	4	Tmem54
Pcdh17	1.46E-45	0.614664399	0.118	0.017	3.24E-41	4	Pcdh17
Mt.cox3.2	1.61E-45	-0.286650008	0.996	1	3.57E-41	4	Mt.cox3
Aldh1a2.1	3.27E-45	-0.919053958	0.053	0.232	7.27E-41	4	Aldh1a2
F2r.3	3.65E-45	0.647931837	0.3	0.118	8.10E-41	4	F2r
Fosb.3	9.38E-45	-0.869011906	0.091	0.288	2.08E-40	4	Fosb
Zfp423	2.27E-44	0.815837458	0.154	0.032	5.03E-40	4	Zfp423
LOC103691556	5.86E-44	0.531573082	0.11	0.014	1.30E-39	4	LOC103691556
AABR07038567.1	1.56E-43	0.728865195	0.124	0.032	3.46E-39	4	AABR07038567.1
Chpf2	1.70E-43	0.547120223	0.17	0.039	3.78E-39	4	Chpf2
Ier3.3	9.38E-43	-0.895607402	0.197	0.392	2.08E-38	4	Ier3
Runx1	1.15E-42	0.665356218	0.131	0.023	2.55E-38	4	Runx1
LOC299282	1.37E-42	0.750560698	0.181	0.052	3.05E-38	4	LOC299282
Gja1.2	1.63E-42	0.749781038	0.333	0.148	3.63E-38	4	Gja1
Robo2	2.13E-42	0.574564423	0.188	0.049	4.74E-38	4	Robo2
Sox17.4	4.77E-42	-0.779678324	0.01	0.137	1.06E-37	4	Sox17
Cpxm2.3	1.47E-41	-0.967845055	0.072	0.246	3.27E-37	4	Cpxm2
Tle2	1.95E-40	0.563889102	0.135	0.028	4.32E-36	4	Tle2
Mt.co2.1	2.67E-40	-0.274461075	0.989	0.997	5.94E-36	4	Mt.co2
AC112624.1	2.75E-40	0.690221472	0.127	0.028	6.11E-36	4	AC112624.1
Wnt7a.4	3.12E-40	-0.878935602	0.004	0.117	6.92E-36	4	Wnt7a
Rn60_2_1121.2	4.28E-40	0.72366558	0.21	0.075	9.51E-36	4	Rn60_2_1121.2
Rxfp1.1	7.28E-40	0.730695713	0.229	0.079	1.62E-35	4	Rxfp1
Tcp1	2.17E-39	0.704254592	0.353	0.183	4.81E-35	4	Tcp1
Crip2.4	2.46E-39	-0.849847375	0.054	0.217	5.46E-35	4	Crip2
Lef1.3	5.37E-39	0.562807869	0.246	0.088	1.19E-34	4	Lef1
Rn60_7_1033.1	1.23E-38	0.773178535	0.172	0.055	2.74E-34	4	Rn60_7_1033.1
Pam.3	2.91E-38	0.606481735	0.465	0.265	6.46E-34	4	Pam
Arvcf	4.09E-38	0.57114951	0.165	0.044	9.08E-34	4	Arvcf
Actn1.1	3.85E-37	0.536823758	0.446	0.25	8.56E-33	4	Actn1
Tmsb4x.2	8.22E-37	-0.473608092	0.772	0.839	1.83E-32	4	Tmsb4x
Zp2	8.69E-37	0.46398776	0.111	0.019	1.93E-32	4	Zp2
Zfp36.4	1.02E-36	-0.836292864	0.136	0.304	2.26E-32	4	Zfp36
Sh3bp5	1.81E-36	0.539141734	0.242	0.089	4.03E-32	4	Sh3bp5
Spats2l.2	5.90E-36	-0.759331937	0.035	0.172	1.31E-31	4	Spats2l
Lrrc75b	8.94E-36	0.405747031	0.108	0.018	1.99E-31	4	Lrrc75b
Cdc42ep4	1.23E-35	0.521947577	0.363	0.178	2.73E-31	4	Cdc42ep4
Klhdc8b	4.16E-35	0.590455908	0.183	0.055	9.24E-31	4	Klhdc8b
Fzd1.1	1.01E-34	0.599495336	0.337	0.172	2.23E-30	4	Fzd1
Atf3.2	1.14E-34	-0.754830339	0.038	0.176	2.53E-30	4	Atf3
Irf1.2	1.72E-34	-0.834601256	0.052	0.196	3.83E-30	4	Irf1
Emilin1.2	2.94E-34	0.427888937	0.491	0.284	6.52E-30	4	Emilin1
Ltbp4.2	2.97E-34	-0.683074905	0.269	0.446	6.59E-30	4	Ltbp4
Apcdd1.4	4.24E-34	0.304620997	0.685	0.476	9.41E-30	4	Apcdd1
Aebp1.1	4.51E-34	0.530739786	0.261	0.105	1.00E-29	4	Aebp1
Rab32.1	4.65E-34	0.563860626	0.257	0.109	1.03E-29	4	Rab32
Tet2	1.34E-33	0.540791525	0.146	0.037	2.97E-29	4	Tet2
Spry1.2	1.50E-33	-0.72869212	0.072	0.219	3.32E-29	4	Spry1
Man1c1	1.66E-33	0.558831833	0.195	0.065	3.69E-29	4	Man1c1
Gadd45b.2	2.11E-33	-0.799598032	0.057	0.207	4.67E-29	4	Gadd45b
Tmem119.1	3.25E-33	0.456503896	0.216	0.08	7.21E-29	4	Tmem119
Gata2.1	3.93E-33	0.494824135	0.54	0.347	8.72E-29	4	Gata2
Lipa	4.17E-33	0.639012099	0.216	0.083	9.26E-29	4	Lipa
Rn60_1_2212.4.3	5.16E-33	0.393885159	0.919	0.785	1.14E-28	4	Rn60_1_2212.4
Acvr1.1	6.46E-33	0.604078761	0.276	0.12	1.43E-28	4	Acvr1
AABR07066144.2	6.83E-33	0.633357036	0.171	0.067	1.52E-28	4	AABR07066144.2
Apoe.3	8.25E-33	0.282151315	0.607	0.404	1.83E-28	4	Apoe
Lgals3.4	1.86E-32	-0.565086111	0.005	0.101	4.14E-28	4	Lgals3
Tbx3	2.98E-32	0.453232432	0.157	0.045	6.62E-28	4	Tbx3
H3f3c.1	3.53E-32	-0.395420163	0.707	0.774	7.85E-28	4	H3f3c
Rpl36.1	6.32E-32	-0.512988988	0.357	0.508	1.40E-27	4	Rpl36
Cldn3.4	8.21E-32	-0.78589788	0.018	0.125	1.82E-27	4	Cldn3
Smoc2.3	8.24E-32	-0.675726612	0.163	0.349	1.83E-27	4	Smoc2
Pdzrn3.2	1.62E-31	0.587211455	0.333	0.166	3.60E-27	4	Pdzrn3
Igfbp7.2	1.97E-31	0.268393157	0.487	0.305	4.38E-27	4	Igfbp7
Cyth3	2.08E-31	0.549927812	0.188	0.066	4.61E-27	4	Cyth3
Ctbs	2.26E-31	0.527070398	0.174	0.057	5.02E-27	4	Ctbs
Mgp.3	2.27E-31	-0.864702851	0.025	0.144	5.04E-27	4	Mgp
Ahr.1	1.86E-30	0.590662673	0.212	0.083	4.13E-26	4	Ahr
Cd24.4	2.51E-30	-0.858411181	0.188	0.258	5.58E-26	4	Cd24
LOC100360316.1	2.61E-30	-0.399408127	0.641	0.693	5.80E-26	4	LOC100360316
Prss23.2	3.41E-30	-0.634776644	0.046	0.18	7.57E-26	4	Prss23
Hes1.1	4.86E-30	-0.698645839	0.246	0.39	1.08E-25	4	Hes1
Cyr61.4	8.93E-30	-0.868142186	0.136	0.289	1.98E-25	4	Cyr61
Col6a3.4	9.68E-30	-0.56514832	0.351	0.518	2.15E-25	4	Col6a3
Mdfi	2.22E-29	0.360004565	0.104	0.022	4.92E-25	4	Mdfi
RGD1312005	3.69E-29	0.382140924	0.134	0.038	8.18E-25	4	RGD1312005
Gng10	4.13E-29	0.416630688	0.583	0.421	9.17E-25	4	Gng10
Mtmr3	4.78E-29	0.571144221	0.246	0.111	1.06E-24	4	Mtmr3
Emp1.2	4.94E-29	-0.663427229	0.084	0.232	1.10E-24	4	Emp1
Eln.3	7.13E-29	-0.921772463	0.139	0.26	1.58E-24	4	Eln
Pdlim3.2	7.47E-29	0.555035459	0.267	0.12	1.66E-24	4	Pdlim3
Flna.1	7.82E-29	0.411887367	0.645	0.488	1.74E-24	4	Flna
LOC100909752	1.77E-28	0.443149247	0.19	0.073	3.93E-24	4	LOC100909752
Hmgb2.4	2.38E-28	-0.741817019	0.272	0.368	5.29E-24	4	Hmgb2
Tgm2.3	2.39E-28	-0.707799192	0.031	0.145	5.30E-24	4	Tgm2
Epcam.4	2.62E-28	-0.739131619	0.028	0.14	5.81E-24	4	Epcam
Prickle2	5.45E-28	0.491572743	0.172	0.059	1.21E-23	4	Prickle2
Cd55.2	6.61E-28	-0.481691254	0.01	0.102	1.47E-23	4	Cd55
Man2a1.1	6.92E-28	0.631938063	0.247	0.13	1.54E-23	4	Man2a1
Mt.nd3.1	7.19E-28	-0.435838549	0.737	0.839	1.60E-23	4	Mt.nd3
Junb.1	1.23E-27	-0.640624629	0.225	0.387	2.74E-23	4	Junb
Mt2A.4	2.02E-27	-0.527629511	0.011	0.102	4.48E-23	4	Mt2A
Crip1.4	2.22E-27	-0.728446368	0.075	0.2	4.93E-23	4	Crip1
Mgst1.3	2.26E-27	-0.633376202	0.063	0.197	5.01E-23	4	Mgst1
Ezr.4	2.35E-27	-0.533839756	0.014	0.11	5.23E-23	4	Ezr
Bmp2.3	2.62E-27	0.578765853	0.2	0.076	5.81E-23	4	Bmp2
Dusp1.3	2.82E-27	-0.744666465	0.232	0.368	6.25E-23	4	Dusp1
Snai1.1	2.91E-27	0.402094874	0.313	0.158	6.45E-23	4	Snai1
Etnk1.1	4.03E-27	0.499927891	0.251	0.114	8.95E-23	4	Etnk1
Nt5e.1	5.14E-27	0.581912885	0.139	0.041	1.14E-22	4	Nt5e
Top2a.3	1.35E-26	-0.78739812	0.014	0.104	2.99E-22	4	Top2a
AC125248.1	2.65E-26	0.442035041	0.125	0.034	5.88E-22	4	AC125248.1
Fip1l1	3.05E-26	0.617812087	0.22	0.095	6.77E-22	4	Fip1l1
Wfdc2.4	6.90E-26	-0.765847301	0.036	0.14	1.53E-21	4	Wfdc2
Cyp4a8	8.85E-26	0.522704356	0.141	0.049	1.97E-21	4	Cyp4a8
Postn.3	1.43E-25	-0.762275661	0.387	0.491	3.18E-21	4	Postn
AABR07035835.1	1.74E-25	0.516958987	0.143	0.048	3.86E-21	4	AABR07035835.1
Cxxc5	2.02E-25	0.502923095	0.327	0.181	4.49E-21	4	Cxxc5
Mt1.3	2.73E-25	-0.572011343	0.014	0.104	6.05E-21	4	Mt1
Crabp1	4.23E-25	0.395014643	0.186	0.073	9.39E-21	4	Crabp1
Aldh2.4	7.06E-25	-0.679971412	0.09	0.222	1.57E-20	4	Aldh2
Fbn2	8.85E-25	0.544557078	0.133	0.042	1.97E-20	4	Fbn2
Tmeff1	1.08E-24	0.510835274	0.119	0.034	2.40E-20	4	Tmeff1
Jup	1.46E-24	-0.50649253	0.025	0.124	3.24E-20	4	Jup
Bmp7.3	1.72E-24	-0.55905429	0.014	0.101	3.81E-20	4	Bmp7
Igfbp2.4	2.33E-24	-0.642328302	0.036	0.136	5.17E-20	4	Igfbp2
Lum.4	3.10E-24	-1.005640101	0.076	0.194	6.89E-20	4	Lum
Gstm7.2	4.02E-24	-0.598522348	0.058	0.169	8.93E-20	4	Gstm7
Plpp3.3	4.61E-24	-0.437440896	0.122	0.265	1.02E-19	4	Plpp3
Sall1.3	6.57E-24	0.473412544	0.268	0.131	1.46E-19	4	Sall1
Ybx3.4	1.02E-23	-0.662498394	0.166	0.267	2.26E-19	4	Ybx3
Ano1.3	1.03E-23	-0.559797385	0.059	0.18	2.29E-19	4	Ano1
AABR07039233.1	1.23E-23	0.591789378	0.145	0.056	2.74E-19	4	AABR07039233.1
Zfp36l1.2	1.69E-23	-0.390391274	0.581	0.676	3.75E-19	4	Zfp36l1
Dcn.2	1.73E-23	-0.453508491	0.5	0.589	3.85E-19	4	Dcn
Cdh1.4	1.90E-23	-0.646518253	0.024	0.12	4.23E-19	4	Cdh1
Ran.3	2.39E-23	-0.498104097	0.387	0.472	5.30E-19	4	Ran
Gpx3.1	2.49E-23	0.385016639	0.165	0.065	5.53E-19	4	Gpx3
Adipoq	5.68E-23	0.507207524	0.161	0.067	1.26E-18	4	Adipoq
Cav1.4	7.66E-23	-0.878331585	0.054	0.118	1.70E-18	4	Cav1
Rgs4.1	8.21E-23	0.485154091	0.15	0.053	1.82E-18	4	Rgs4
Nkd2.2	8.59E-23	0.375525415	0.267	0.134	1.91E-18	4	Nkd2
Wnk1	9.28E-23	0.428143352	0.359	0.217	2.06E-18	4	Wnk1
Itga8	1.68E-22	0.431636075	0.118	0.034	3.74E-18	4	Itga8
Gsdma	1.91E-22	0.485396105	0.168	0.067	4.25E-18	4	Gsdma
Cald1.2	3.35E-22	0.390007349	0.446	0.294	7.43E-18	4	Cald1
Sdc4.4	3.89E-22	-0.611705298	0.073	0.195	8.63E-18	4	Sdc4
Sdr9c7	4.11E-22	0.510810359	0.133	0.056	9.13E-18	4	Sdr9c7
Ap1s2	7.27E-22	0.266234993	0.119	0.041	1.61E-17	4	Ap1s2
Atp2b1.3	7.37E-22	0.559570251	0.31	0.204	1.64E-17	4	Atp2b1
Nfkbiz.2	8.34E-22	-0.570816853	0.023	0.113	1.85E-17	4	Nfkbiz
Tgfb1i1.1	1.21E-21	0.375068645	0.219	0.102	2.70E-17	4	Tgfb1i1
Vegfa.3	1.92E-21	0.416262276	0.405	0.248	4.25E-17	4	Vegfa
Serf2	2.74E-21	-0.44556911	0.391	0.522	6.08E-17	4	Serf2
Ggta1.1	3.19E-21	0.482439671	0.221	0.104	7.09E-17	4	Ggta1
Furin	6.17E-21	0.474579959	0.217	0.107	1.37E-16	4	Furin
Ptpn13.3	6.92E-21	0.53309109	0.284	0.158	1.54E-16	4	Ptpn13
Rab39a	1.09E-20	0.4390265	0.106	0.034	2.42E-16	4	Rab39a
Zmiz1.2	1.26E-20	0.405976964	0.486	0.349	2.80E-16	4	Zmiz1
Cebpb.1	1.41E-20	-0.526313487	0.089	0.211	3.13E-16	4	Cebpb
Pdcd4.2	2.65E-20	-0.532461963	0.174	0.318	5.89E-16	4	Pdcd4
Crtc3	3.66E-20	0.474992626	0.136	0.063	8.12E-16	4	Crtc3
Prickle1.1	5.39E-20	0.253946816	0.242	0.13	1.20E-15	4	Prickle1
Plce1.1	8.57E-20	-0.459594993	0.025	0.11	1.90E-15	4	Plce1
Tgfbi.3	1.78E-19	-0.357174117	0.36	0.366	3.95E-15	4	Tgfbi
Col8a2	2.44E-19	0.456641566	0.133	0.047	5.41E-15	4	Col8a2
Olfm1.1	2.59E-19	0.43258179	0.165	0.069	5.75E-15	4	Olfm1
LOC100359539.2	3.74E-19	-0.56844421	0.023	0.101	8.31E-15	4	LOC100359539
Gadd45a.3	4.02E-19	-0.504145011	0.03	0.119	8.93E-15	4	Gadd45a
Padi2	4.61E-19	0.452196559	0.134	0.05	1.02E-14	4	Padi2
Spry2.3	8.22E-19	-0.501520575	0.064	0.17	1.83E-14	4	Spry2
Ptprd	8.63E-19	0.481499419	0.216	0.107	1.92E-14	4	Ptprd
Itm2c.2	1.18E-18	-0.431232215	0.337	0.479	2.61E-14	4	Itm2c
Gnas	1.37E-18	0.310118189	0.586	0.465	3.05E-14	4	Gnas
Cd164.2	1.82E-18	-0.408790397	0.154	0.29	4.04E-14	4	Cd164
Rbm26	2.05E-18	0.538019005	0.295	0.187	4.56E-14	4	Rbm26
Mmp14.1	2.15E-18	0.428820914	0.376	0.241	4.77E-14	4	Mmp14
Ogn.3	3.48E-18	-0.697125942	0.041	0.13	7.73E-14	4	Ogn
Akr1b1.2	4.85E-18	-0.539052263	0.149	0.26	1.08E-13	4	Akr1b1
Ptpn11	5.29E-18	0.384160327	0.235	0.125	1.18E-13	4	Ptpn11
Dap.1	6.53E-18	0.332075448	0.207	0.118	1.45E-13	4	Dap
Rps19	1.08E-17	0.26858847	0.644	0.539	2.40E-13	4	Rps19
Crispld2.1	1.30E-17	0.347677627	0.148	0.062	2.88E-13	4	Crispld2
Vamp4	1.36E-17	0.278511314	0.11	0.041	3.02E-13	4	Vamp4
Bok	1.47E-17	0.447669197	0.205	0.102	3.27E-13	4	Bok
AABR07059239.1	1.54E-17	0.464883019	0.121	0.053	3.41E-13	4	AABR07059239.1
Slc44a1.1	2.26E-17	0.458655079	0.275	0.162	5.02E-13	4	Slc44a1
Sms.4	2.71E-17	-0.577782709	0.052	0.144	6.01E-13	4	Sms
Kank2	4.93E-17	0.423956624	0.208	0.104	1.09E-12	4	Kank2
LOC691995.2	5.46E-17	0.310874026	0.337	0.206	1.21E-12	4	LOC691995
Tmem47	5.71E-17	0.501258304	0.201	0.103	1.27E-12	4	Tmem47
Efnb2.3	6.03E-17	-0.351910741	0.041	0.126	1.34E-12	4	Efnb2
Itgb1.1	6.17E-17	0.285394841	0.603	0.476	1.37E-12	4	Itgb1
Atp2b4	6.20E-17	0.47575856	0.184	0.086	1.38E-12	4	Atp2b4
Arhgef25	7.05E-17	0.296169729	0.187	0.092	1.56E-12	4	Arhgef25
Cygb.2	8.60E-17	-0.462244095	0.026	0.103	1.91E-12	4	Cygb
Prkcdbp.2	1.30E-16	-0.498716406	0.214	0.337	2.88E-12	4	Prkcdbp
Prdm1.4	1.50E-16	0.587377593	0.229	0.126	3.32E-12	4	Prdm1
Mafg	1.56E-16	0.474840395	0.215	0.113	3.46E-12	4	Mafg
Slc25a5.2	1.59E-16	-0.461091847	0.202	0.298	3.53E-12	4	Slc25a5
Lsp1	1.67E-16	0.288747027	0.253	0.141	3.71E-12	4	Lsp1
Ifitm1.1	2.01E-16	-0.494818073	0.157	0.247	4.46E-12	4	Ifitm1
Wt1.1	2.86E-16	0.413920589	0.303	0.18	6.35E-12	4	Wt1
Btn2a2	3.05E-16	0.456817227	0.103	0.038	6.77E-12	4	Btn2a2
Itm2a.3	4.44E-16	-0.479490991	0.273	0.315	9.87E-12	4	Itm2a
LOC100362738.2	4.98E-16	-0.406155506	0.09	0.192	1.11E-11	4	LOC100362738
Aldh3a2.1	5.05E-16	0.373339907	0.222	0.119	1.12E-11	4	Aldh3a2
Ubc	6.65E-16	-0.337809398	0.51	0.586	1.48E-11	4	Ubc
B2m.2	6.74E-16	-0.439670793	0.309	0.391	1.50E-11	4	B2m
Epb41l3	8.28E-16	0.294671372	0.154	0.072	1.84E-11	4	Epb41l3
B4galt6	9.26E-16	0.411384555	0.134	0.054	2.06E-11	4	B4galt6
Atf4.1	1.11E-15	-0.438954244	0.339	0.455	2.46E-11	4	Atf4
S100a11.1	1.19E-15	-0.438943917	0.131	0.233	2.65E-11	4	S100a11
RGD1560324	1.76E-15	0.433926858	0.118	0.053	3.90E-11	4	RGD1560324
Ets2.4	1.86E-15	-0.479394279	0.059	0.142	4.13E-11	4	Ets2
Ptger3.1	1.92E-15	0.393833535	0.194	0.097	4.27E-11	4	Ptger3
Vldlr.1	2.59E-15	0.363061323	0.172	0.082	5.75E-11	4	Vldlr
Dchs1.1	2.71E-15	0.392374258	0.194	0.099	6.02E-11	4	Dchs1
Ndfip1.1	3.72E-15	0.332350269	0.391	0.281	8.26E-11	4	Ndfip1
Cmtm3	4.15E-15	0.25221314	0.227	0.128	9.21E-11	4	Cmtm3
Pcna.2	4.30E-15	-0.493727255	0.152	0.255	9.54E-11	4	Pcna
Smap1	4.42E-15	0.297382827	0.28	0.181	9.82E-11	4	Smap1
Atp6v1g1	4.50E-15	0.382929907	0.434	0.345	9.99E-11	4	Atp6v1g1
Atp1a1.1	5.94E-15	0.36260183	0.334	0.223	1.32E-10	4	Atp1a1
Rnf144b	8.30E-15	0.403218595	0.13	0.059	1.84E-10	4	Rnf144b
Twf1	8.61E-15	0.364583915	0.238	0.142	1.91E-10	4	Twf1
Egflam.2	9.94E-15	-0.464056725	0.041	0.121	2.21E-10	4	Egflam
LOC501110	1.33E-14	0.47516036	0.106	0.041	2.96E-10	4	LOC501110
Pitpna	1.36E-14	0.366441663	0.238	0.141	3.01E-10	4	Pitpna
Oasl2	1.50E-14	0.387215108	0.129	0.057	3.34E-10	4	Oasl2
Sfswap	1.98E-14	0.383784552	0.17	0.083	4.39E-10	4	Sfswap
Nfia.1	2.03E-14	-0.411384348	0.08	0.176	4.51E-10	4	Nfia
Nbl1.3	2.26E-14	-0.449035257	0.176	0.268	5.02E-10	4	Nbl1
Nf1x.1	2.75E-14	-0.384287368	0.076	0.167	6.11E-10	4	Nf1x
Ppp1r15a.3	2.80E-14	-0.464705008	0.171	0.271	6.21E-10	4	Ppp1r15a
Atat1	2.89E-14	0.416823396	0.149	0.076	6.41E-10	4	Atat1
Prdx6.2	3.18E-14	-0.426980926	0.162	0.269	7.05E-10	4	Prdx6
Sod1.1	3.23E-14	-0.490018908	0.162	0.259	7.18E-10	4	Sod1
Myl12b.1	4.21E-14	-0.394069156	0.208	0.327	9.36E-10	4	Myl12b
Thbs2.3	4.24E-14	-0.559196607	0.043	0.12	9.42E-10	4	Thbs2
Dst	4.35E-14	0.410650216	0.252	0.146	9.67E-10	4	Dst
RGD1563015	4.46E-14	0.363533106	0.102	0.04	9.91E-10	4	RGD1563015
Ldb1	4.53E-14	0.448835384	0.205	0.134	1.01E-09	4	Ldb1
Sparcl1.2	4.83E-14	0.257262946	0.392	0.265	1.07E-09	4	Sparcl1
Loxl1.1	5.10E-14	0.3118137	0.237	0.134	1.13E-09	4	Loxl1
Sh3bgrl3.1	5.50E-14	0.296130275	0.207	0.12	1.22E-09	4	Sh3bgrl3
Rcn2.1	6.07E-14	0.362933579	0.342	0.238	1.35E-09	4	Rcn2
Scp2.1	7.90E-14	-0.417672337	0.084	0.169	1.75E-09	4	Scp2
Rn60_1_2212.2.1	8.25E-14	0.525101315	0.183	0.108	1.83E-09	4	Rn60_1_2212.2
Hmg20b	9.38E-14	0.327205781	0.232	0.136	2.08E-09	4	Hmg20b
Klf5.4	1.08E-13	-0.529623739	0.058	0.136	2.39E-09	4	Klf5
Micall1	1.74E-13	0.268502985	0.108	0.045	3.87E-09	4	Micall1
Pfn1.2	2.60E-13	-0.333092372	0.464	0.523	5.77E-09	4	Pfn1
RGD1560821	2.84E-13	0.261390804	0.219	0.132	6.31E-09	4	RGD1560821
Adamts9.1	4.00E-13	0.278640135	0.139	0.066	8.87E-09	4	Adamts9
Map4	5.53E-13	0.283822716	0.298	0.194	1.23E-08	4	Map4
Id1.4	9.25E-13	-0.289867041	0.482	0.498	2.05E-08	4	Id1
Gem.1	1.15E-12	0.350219618	0.198	0.107	2.56E-08	4	Gem
Rps3a.1	1.16E-12	-0.261289661	0.585	0.646	2.57E-08	4	Rps3a
Ttc8	1.24E-12	0.360251731	0.106	0.048	2.75E-08	4	Ttc8
Rrm1.3	1.27E-12	-0.428657047	0.066	0.147	2.83E-08	4	Rrm1
Hsd11b2.4	1.29E-12	-0.493059364	0.049	0.124	2.86E-08	4	Hsd11b2
RGD1564664.1	1.31E-12	-0.501532882	0.068	0.141	2.90E-08	4	RGD1564664
LOC100911295.1	1.58E-12	-0.299300059	0.47	0.498	3.52E-08	4	LOC100911295
Tshz3.2	1.98E-12	0.381262921	0.296	0.189	4.39E-08	4	Tshz3
Actn4.1	2.03E-12	-0.374186474	0.2	0.308	4.51E-08	4	Actn4
Hoxd10.3	2.07E-12	0.286199815	0.267	0.164	4.61E-08	4	Hoxd10
Lox.4	2.09E-12	-0.491850969	0.054	0.131	4.63E-08	4	Lox
Bzw2	2.41E-12	0.329812484	0.265	0.175	5.36E-08	4	Bzw2
Tspan7.2	2.44E-12	-0.456619769	0.041	0.112	5.41E-08	4	Tspan7
Rbms1	2.44E-12	0.381936742	0.301	0.238	5.42E-08	4	Rbms1
Dbi.2	2.68E-12	-0.452287316	0.127	0.21	5.95E-08	4	Dbi
Nr4a2.3	2.68E-12	-0.4426916	0.051	0.125	5.96E-08	4	Nr4a2
Zeb1.2	3.34E-12	0.441991856	0.3	0.199	7.42E-08	4	Zeb1
LOC100362366	3.52E-12	0.300205876	0.395	0.294	7.81E-08	4	LOC100362366
Rps13	3.68E-12	-0.321831154	0.408	0.508	8.17E-08	4	Rps13
Hba.a1.4	4.45E-12	-1.829196967	0.096	0.116	9.89E-08	4	Hba.a1
Tubb4b.3	4.97E-12	-0.480418602	0.084	0.157	1.10E-07	4	Tubb4b
Ctsh	4.99E-12	-0.404911189	0.083	0.169	1.11E-07	4	Ctsh
LOC100910017	5.21E-12	-0.302024589	0.048	0.113	1.16E-07	4	LOC100910017
Msx1.4	6.17E-12	-0.521787074	0.048	0.11	1.37E-07	4	Msx1
[truncated: 9,735 more rows]
